# Supplementary material for: Permutation-based identification of important biomarkers for complex diseases via machine learning models
Source: Nat Commun. 2021 May 21;12:3008. doi: 10.1038/s41467-021-22756-2 (PMC8140109; doi:10.1038/s41467-021-22756-2)
Supplement: Supplementary file 4 — Source Data [file 41467_2021_22756_MOESM4_ESM.zip]

Archive with 2 entries (2 files):
- source-data.xlsx
- __MACOSX/._source-data.xlsx
