# Supplementary material for: Permutation-based identification of important biomarkers for complex diseases via machine learning models
Source: Nat Commun. 2021 May 21;12:3008. doi: 10.1038/s41467-021-22756-2 (PMC8140109; doi:10.1038/s41467-021-22756-2)
Supplement: Supplementary file 4 — Source Data [file 41467_2021_22756_MOESM4_ESM.zip › source-data.xlsx]

## Sheet: Figure 1a
	Figure 1a: simulation results on continuous outcomes, mean (sd) of estimated feature importance
	Method	Variable	N	rho	importance	sd (importance)
	HRT-DNN	X[1]	N: 1000	rho: 0	3.00043	0
	LIME-DNN	X[1]	N: 1000	rho: 0	0.384389	0.037017
	PermFIT-DNN	X[1]	N: 1000	rho: 0	1.77874	0.269205
	PermFIT-RF	X[1]	N: 1000	rho: 0	1.32998	0.225296
	PermFIT-SVM	X[1]	N: 1000	rho: 0	1.50327	0.314072
	RFE-SVM	X[1]	N: 1000	rho: 0	0.211143	0.0221928
	SHAP-DNN	X[1]	N: 1000	rho: 0	0.367407	0.0348385
	SNGM-DNN	X[1]	N: 1000	rho: 0	107.49	24.854
	Vanilla-RF	X[1]	N: 1000	rho: 0	1.40482	0.19596
	HRT-DNN	X[p[0]+1]	N: 1000	rho: 0	3.00043	0
	LIME-DNN	X[p[0]+1]	N: 1000	rho: 0	0.0240655	0.0209823
	PermFIT-DNN	X[p[0]+1]	N: 1000	rho: 0	1.58811	0.289975
	PermFIT-RF	X[p[0]+1]	N: 1000	rho: 0	0.968826	0.19508
	PermFIT-SVM	X[p[0]+1]	N: 1000	rho: 0	0.115677	0.0375565
	RFE-SVM	X[p[0]+1]	N: 1000	rho: 0	0.200249	0.0238848
	SHAP-DNN	X[p[0]+1]	N: 1000	rho: 0	0.324408	0.0293219
	SNGM-DNN	X[p[0]+1]	N: 1000	rho: 0	2.12537	5.8891
	Vanilla-RF	X[p[0]+1]	N: 1000	rho: 0	1.05235	0.149587
	HRT-DNN	X[2*p[0]+1]	N: 1000	rho: 0	3.00043	0
	LIME-DNN	X[2*p[0]+1]	N: 1000	rho: 0	0.252395	0.0980202
	PermFIT-DNN	X[2*p[0]+1]	N: 1000	rho: 0	1.57056	0.267523
	PermFIT-RF	X[2*p[0]+1]	N: 1000	rho: 0	1.33564	0.242602
	PermFIT-SVM	X[2*p[0]+1]	N: 1000	rho: 0	1.03387	0.216184
	RFE-SVM	X[2*p[0]+1]	N: 1000	rho: 0	0.188469	0.0247248
	SHAP-DNN	X[2*p[0]+1]	N: 1000	rho: 0	0.347168	0.0365591
	SNGM-DNN	X[2*p[0]+1]	N: 1000	rho: 0	69.8651	16.2501
	Vanilla-RF	X[2*p[0]+1]	N: 1000	rho: 0	1.40039	0.196922
	HRT-DNN	X[3*p[0]+1]	N: 1000	rho: 0	3.00043	0
	LIME-DNN	X[3*p[0]+1]	N: 1000	rho: 0	0.02212	0.015827
	PermFIT-DNN	X[3*p[0]+1]	N: 1000	rho: 0	1.21251	0.22816
	PermFIT-RF	X[3*p[0]+1]	N: 1000	rho: 0	0.0110371	0.0178625
	PermFIT-SVM	X[3*p[0]+1]	N: 1000	rho: 0	0.116382	0.0491109
	RFE-SVM	X[3*p[0]+1]	N: 1000	rho: 0	0.0188945	0.00651205
	SHAP-DNN	X[3*p[0]+1]	N: 1000	rho: 0	0.124038	0.0159787
	SNGM-DNN	X[3*p[0]+1]	N: 1000	rho: 0	2.79418	6.91463
	Vanilla-RF	X[3*p[0]+1]	N: 1000	rho: 0	0.0126106	0.0124912
	HRT-DNN	X[4*p[0]+1]	N: 1000	rho: 0	3.00043	0
	LIME-DNN	X[4*p[0]+1]	N: 1000	rho: 0	0.0239194	0.0159979
	PermFIT-DNN	X[4*p[0]+1]	N: 1000	rho: 0	1.209	0.212335
	PermFIT-RF	X[4*p[0]+1]	N: 1000	rho: 0	0.0120544	0.0150329
	PermFIT-SVM	X[4*p[0]+1]	N: 1000	rho: 0	0.110223	0.049736
	RFE-SVM	X[4*p[0]+1]	N: 1000	rho: 0	0.0176485	0.00520668
	SHAP-DNN	X[4*p[0]+1]	N: 1000	rho: 0	0.122642	0.0159186
	SNGM-DNN	X[4*p[0]+1]	N: 1000	rho: 0	3.94086	7.219
	Vanilla-RF	X[4*p[0]+1]	N: 1000	rho: 0	0.014558	0.0134016
	HRT-DNN	S[0]	N: 1000	rho: 0	0.463571	0.519045
	LIME-DNN	S[0]	N: 1000	rho: 0	0.0223735	0.0217785
	PermFIT-DNN	S[0]	N: 1000	rho: 0	0.000113283	0.00826983
	PermFIT-RF	S[0]	N: 1000	rho: 0	8.87193e-05	0.00385853
	PermFIT-SVM	S[0]	N: 1000	rho: 0	0.000523003	0.0176196
	RFE-SVM	S[0]	N: 1000	rho: 0	0.0120006	0.0042024
	SHAP-DNN	S[0]	N: 1000	rho: 0	0.0128316	0.00774353
	SNGM-DNN	S[0]	N: 1000	rho: 0	0.0615376	3.51335
	Vanilla-RF	S[0]	N: 1000	rho: 0	-6.41259e-05	0.00342708
	HRT-DNN	S[1]	N: 1000	rho: 0	0.473055	0.51815
	LIME-DNN	S[1]	N: 1000	rho: 0	0.0202825	0.0126937
	PermFIT-DNN	S[1]	N: 1000	rho: 0	6.52933e-05	0.00861666
	PermFIT-RF	S[1]	N: 1000	rho: 0	-3.41123e-05	0.00381541
	PermFIT-SVM	S[1]	N: 1000	rho: 0	0.000389671	0.0181174
	RFE-SVM	S[1]	N: 1000	rho: 0	0.0120234	0.00416625
	SHAP-DNN	S[1]	N: 1000	rho: 0	0.0127661	0.00772345
	SNGM-DNN	S[1]	N: 1000	rho: 0	-0.00754285	3.68034
	Vanilla-RF	S[1]	N: 1000	rho: 0	5.28117e-05	0.00331201
	HRT-DNN	X[1]	N: 5000	rho: 0	3.00043	0
	LIME-DNN	X[1]	N: 5000	rho: 0	0.387625	0.0286152
	PermFIT-DNN	X[1]	N: 5000	rho: 0	1.90999	0.115212
	PermFIT-RF	X[1]	N: 5000	rho: 0	1.64374	0.110186
	PermFIT-SVM	X[1]	N: 5000	rho: 0	1.85396	0.14285
	RFE-SVM	X[1]	N: 5000	rho: 0	0.202391	0.0102276
	SHAP-DNN	X[1]	N: 5000	rho: 0	0.386305	0.0283051
	SNGM-DNN	X[1]	N: 5000	rho: 0	149.22	23.7778
	Vanilla-RF	X[1]	N: 5000	rho: 0	1.6704	0.08447
	HRT-DNN	X[p[0]+1]	N: 5000	rho: 0	3.00043	0
	LIME-DNN	X[p[0]+1]	N: 5000	rho: 0	0.00954916	0.00745362
	PermFIT-DNN	X[p[0]+1]	N: 5000	rho: 0	1.94469	0.129219
	PermFIT-RF	X[p[0]+1]	N: 5000	rho: 0	1.46238	0.111187
	PermFIT-SVM	X[p[0]+1]	N: 5000	rho: 0	0.539546	0.152785
	RFE-SVM	X[p[0]+1]	N: 5000	rho: 0	0.194232	0.00963916
	SHAP-DNN	X[p[0]+1]	N: 5000	rho: 0	0.369727	0.0296917
	SNGM-DNN	X[p[0]+1]	N: 5000	rho: 0	2.04847	4.27337
	Vanilla-RF	X[p[0]+1]	N: 5000	rho: 0	1.51871	0.0881298
	HRT-DNN	X[2*p[0]+1]	N: 5000	rho: 0	3.00043	0
	LIME-DNN	X[2*p[0]+1]	N: 5000	rho: 0	0.211583	0.137493
	PermFIT-DNN	X[2*p[0]+1]	N: 5000	rho: 0	1.87205	0.115406
	PermFIT-RF	X[2*p[0]+1]	N: 5000	rho: 0	1.69284	0.113669
	PermFIT-SVM	X[2*p[0]+1]	N: 5000	rho: 0	1.38917	0.106447
	RFE-SVM	X[2*p[0]+1]	N: 5000	rho: 0	0.184728	0.00890557
	SHAP-DNN	X[2*p[0]+1]	N: 5000	rho: 0	0.381185	0.0252816
	SNGM-DNN	X[2*p[0]+1]	N: 5000	rho: 0	54.1721	13.059
	Vanilla-RF	X[2*p[0]+1]	N: 5000	rho: 0	1.72521	0.0883231
	HRT-DNN	X[3*p[0]+1]	N: 5000	rho: 0	3.00043	0
	LIME-DNN	X[3*p[0]+1]	N: 5000	rho: 0	0.0107572	0.00774272
	PermFIT-DNN	X[3*p[0]+1]	N: 5000	rho: 0	1.68073	0.147125
	PermFIT-RF	X[3*p[0]+1]	N: 5000	rho: 0	0.0335815	0.0125109
	PermFIT-SVM	X[3*p[0]+1]	N: 5000	rho: 0	0.579332	0.155749
	RFE-SVM	X[3*p[0]+1]	N: 5000	rho: 0	0.00399612	0.00131336
	SHAP-DNN	X[3*p[0]+1]	N: 5000	rho: 0	0.153364	0.0163502
	SNGM-DNN	X[3*p[0]+1]	N: 5000	rho: 0	3.43553	5.20424
	Vanilla-RF	X[3*p[0]+1]	N: 5000	rho: 0	0.0373899	0.0121299
	HRT-DNN	X[4*p[0]+1]	N: 5000	rho: 0	3.00043	0
	LIME-DNN	X[4*p[0]+1]	N: 5000	rho: 0	0.0112957	0.00752998
	PermFIT-DNN	X[4*p[0]+1]	N: 5000	rho: 0	1.6728	0.145586
	PermFIT-RF	X[4*p[0]+1]	N: 5000	rho: 0	0.033989	0.0120666
	PermFIT-SVM	X[4*p[0]+1]	N: 5000	rho: 0	0.581642	0.160851
	RFE-SVM	X[4*p[0]+1]	N: 5000	rho: 0	0.0038771	0.00129616
	SHAP-DNN	X[4*p[0]+1]	N: 5000	rho: 0	0.151824	0.0170137
	SNGM-DNN	X[4*p[0]+1]	N: 5000	rho: 0	3.34398	5.1738
	Vanilla-RF	X[4*p[0]+1]	N: 5000	rho: 0	0.0373964	0.0120986
	HRT-DNN	S[0]	N: 5000	rho: 0	0.421204	0.422882
	LIME-DNN	S[0]	N: 5000	rho: 0	0.0114684	0.0252865
	PermFIT-DNN	S[0]	N: 5000	rho: 0	-1.04349e-05	0.00218509
	PermFIT-RF	S[0]	N: 5000	rho: 0	1.79218e-05	0.00125518
	PermFIT-SVM	S[0]	N: 5000	rho: 0	-0.000141133	0.00960626
	RFE-SVM	S[0]	N: 5000	rho: 0	0.00248697	0.000865439
	SHAP-DNN	S[0]	N: 5000	rho: 0	0.00662379	0.00273849
	SNGM-DNN	S[0]	N: 5000	rho: 0	-0.00360193	3.42645
	Vanilla-RF	S[0]	N: 5000	rho: 0	4.09041e-05	0.00126563
	HRT-DNN	S[1]	N: 5000	rho: 0	0.427087	0.434772
	LIME-DNN	S[1]	N: 5000	rho: 0	0.00811565	0.005331
	PermFIT-DNN	S[1]	N: 5000	rho: 0	-1.32715e-05	0.00212822
	PermFIT-RF	S[1]	N: 5000	rho: 0	-3.91688e-06	0.00126472
	PermFIT-SVM	S[1]	N: 5000	rho: 0	-0.00014163	0.00945128
	RFE-SVM	S[1]	N: 5000	rho: 0	0.00243687	0.000831104
	SHAP-DNN	S[1]	N: 5000	rho: 0	0.00655568	0.00264048
	SNGM-DNN	S[1]	N: 5000	rho: 0	-0.017815	3.19406
	Vanilla-RF	S[1]	N: 5000	rho: 0	-2.76677e-05	0.00125571
	HRT-DNN	X[1]	N: 1000	rho: 0.2	3.00043	0
	LIME-DNN	X[1]	N: 1000	rho: 0.2	0.383093	0.0408486
	PermFIT-DNN	X[1]	N: 1000	rho: 0.2	1.77477	0.296597
	PermFIT-RF	X[1]	N: 1000	rho: 0.2	1.26509	0.23652
	PermFIT-SVM	X[1]	N: 1000	rho: 0.2	1.37811	0.277608
	RFE-SVM	X[1]	N: 1000	rho: 0.2	0.208261	0.0228163
	SHAP-DNN	X[1]	N: 1000	rho: 0.2	0.361991	0.0312875
	SNGM-DNN	X[1]	N: 1000	rho: 0.2	107.406	23.204
	Vanilla-RF	X[1]	N: 1000	rho: 0.2	1.32272	0.181558
	HRT-DNN	X[p[0]+1]	N: 1000	rho: 0.2	3.00043	0
	LIME-DNN	X[p[0]+1]	N: 1000	rho: 0.2	0.0285194	0.0204577
	PermFIT-DNN	X[p[0]+1]	N: 1000	rho: 0.2	1.60487	0.252306
	PermFIT-RF	X[p[0]+1]	N: 1000	rho: 0.2	0.945283	0.163535
	PermFIT-SVM	X[p[0]+1]	N: 1000	rho: 0.2	0.169693	0.0509076
	RFE-SVM	X[p[0]+1]	N: 1000	rho: 0.2	0.202925	0.0232372
	SHAP-DNN	X[p[0]+1]	N: 1000	rho: 0.2	0.329363	0.0332779
	SNGM-DNN	X[p[0]+1]	N: 1000	rho: 0.2	2.33891	6.65643
	Vanilla-RF	X[p[0]+1]	N: 1000	rho: 0.2	1.0502	0.123411
	HRT-DNN	X[2*p[0]+1]	N: 1000	rho: 0.2	3.00043	0
	LIME-DNN	X[2*p[0]+1]	N: 1000	rho: 0.2	0.271844	0.0821761
	PermFIT-DNN	X[2*p[0]+1]	N: 1000	rho: 0.2	1.58046	0.267439
	PermFIT-RF	X[2*p[0]+1]	N: 1000	rho: 0.2	1.3134	0.226746
	PermFIT-SVM	X[2*p[0]+1]	N: 1000	rho: 0.2	0.993994	0.209596
	RFE-SVM	X[2*p[0]+1]	N: 1000	rho: 0.2	0.189677	0.020035
	SHAP-DNN	X[2*p[0]+1]	N: 1000	rho: 0.2	0.350118	0.0314366
	SNGM-DNN	X[2*p[0]+1]	N: 1000	rho: 0.2	70.7803	16.227
	Vanilla-RF	X[2*p[0]+1]	N: 1000	rho: 0.2	1.38967	0.168158
	HRT-DNN	X[3*p[0]+1]	N: 1000	rho: 0.2	3.00043	0
	LIME-DNN	X[3*p[0]+1]	N: 1000	rho: 0.2	0.0278217	0.0165184
	PermFIT-DNN	X[3*p[0]+1]	N: 1000	rho: 0.2	1.18968	0.226834
	PermFIT-RF	X[3*p[0]+1]	N: 1000	rho: 0.2	0.0101339	0.0138588
	PermFIT-SVM	X[3*p[0]+1]	N: 1000	rho: 0.2	0.138652	0.0509445
	RFE-SVM	X[3*p[0]+1]	N: 1000	rho: 0.2	0.0190455	0.00668221
	SHAP-DNN	X[3*p[0]+1]	N: 1000	rho: 0.2	0.120783	0.0152402
	SNGM-DNN	X[3*p[0]+1]	N: 1000	rho: 0.2	3.87603	7.58305
	Vanilla-RF	X[3*p[0]+1]	N: 1000	rho: 0.2	0.013434	0.0114248
	HRT-DNN	X[4*p[0]+1]	N: 1000	rho: 0.2	3.00043	0
	LIME-DNN	X[4*p[0]+1]	N: 1000	rho: 0.2	0.0275732	0.0191855
	PermFIT-DNN	X[4*p[0]+1]	N: 1000	rho: 0.2	1.19436	0.243393
	PermFIT-RF	X[4*p[0]+1]	N: 1000	rho: 0.2	0.0145508	0.0144231
	PermFIT-SVM	X[4*p[0]+1]	N: 1000	rho: 0.2	0.139581	0.0517163
	RFE-SVM	X[4*p[0]+1]	N: 1000	rho: 0.2	0.0195016	0.00820336
	SHAP-DNN	X[4*p[0]+1]	N: 1000	rho: 0.2	0.119234	0.0154765
	SNGM-DNN	X[4*p[0]+1]	N: 1000	rho: 0.2	2.76019	8.04348
	Vanilla-RF	X[4*p[0]+1]	N: 1000	rho: 0.2	0.0143561	0.0149311
	HRT-DNN	S[0]	N: 1000	rho: 0.2	0.458629	0.4994
	LIME-DNN	S[0]	N: 1000	rho: 0.2	0.0235368	0.0195546
	PermFIT-DNN	S[0]	N: 1000	rho: 0.2	0.00020338	0.00956573
	PermFIT-RF	S[0]	N: 1000	rho: 0.2	0.000488352	0.00441663
	PermFIT-SVM	S[0]	N: 1000	rho: 0.2	0.00265321	0.0195208
	RFE-SVM	S[0]	N: 1000	rho: 0.2	0.0151258	0.00680781
	SHAP-DNN	S[0]	N: 1000	rho: 0.2	0.0132337	0.00802215
	SNGM-DNN	S[0]	N: 1000	rho: 0.2	0.00195559	3.75969
	Vanilla-RF	S[0]	N: 1000	rho: 0.2	0.00128568	0.00442267
	HRT-DNN	S[1]	N: 1000	rho: 0.2	0.46835	0.510444
	LIME-DNN	S[1]	N: 1000	rho: 0.2	0.0216113	0.0127434
	PermFIT-DNN	S[1]	N: 1000	rho: 0.2	-0.000110875	0.00902776
	PermFIT-RF	S[1]	N: 1000	rho: 0.2	-4.7907e-05	0.00355138
	PermFIT-SVM	S[1]	N: 1000	rho: 0.2	9.29622e-05	0.0189472
	RFE-SVM	S[1]	N: 1000	rho: 0.2	0.0115351	0.0040581
	SHAP-DNN	S[1]	N: 1000	rho: 0.2	0.0132029	0.00798225
	SNGM-DNN	S[1]	N: 1000	rho: 0.2	0.0437385	3.70781
	Vanilla-RF	S[1]	N: 1000	rho: 0.2	0.000268706	0.00321142
	HRT-DNN	X[1]	N: 5000	rho: 0.2	3.00043	0
	LIME-DNN	X[1]	N: 5000	rho: 0.2	0.382659	0.0316266
	PermFIT-DNN	X[1]	N: 5000	rho: 0.2	1.90605	0.121965
	PermFIT-RF	X[1]	N: 5000	rho: 0.2	1.57879	0.104056
	PermFIT-SVM	X[1]	N: 5000	rho: 0.2	1.859	0.169285
	RFE-SVM	X[1]	N: 5000	rho: 0.2	0.204786	0.00927831
	SHAP-DNN	X[1]	N: 5000	rho: 0.2	0.389126	0.0305378
	SNGM-DNN	X[1]	N: 5000	rho: 0.2	140.794	30.3258
	Vanilla-RF	X[1]	N: 5000	rho: 0.2	1.62053	0.0838263
	HRT-DNN	X[p[0]+1]	N: 5000	rho: 0.2	3.00043	0
	LIME-DNN	X[p[0]+1]	N: 5000	rho: 0.2	0.0139463	0.0102839
	PermFIT-DNN	X[p[0]+1]	N: 5000	rho: 0.2	1.96959	0.107993
	PermFIT-RF	X[p[0]+1]	N: 5000	rho: 0.2	1.4174	0.101473
	PermFIT-SVM	X[p[0]+1]	N: 5000	rho: 0.2	0.628569	0.137101
	RFE-SVM	X[p[0]+1]	N: 5000	rho: 0.2	0.196346	0.00965535
	SHAP-DNN	X[p[0]+1]	N: 5000	rho: 0.2	0.373733	0.0314558
	SNGM-DNN	X[p[0]+1]	N: 5000	rho: 0.2	2.28248	4.38454
	Vanilla-RF	X[p[0]+1]	N: 5000	rho: 0.2	1.46952	0.0828274
	HRT-DNN	X[2*p[0]+1]	N: 5000	rho: 0.2	3.00043	0
	LIME-DNN	X[2*p[0]+1]	N: 5000	rho: 0.2	0.205332	0.132533
	PermFIT-DNN	X[2*p[0]+1]	N: 5000	rho: 0.2	1.85898	0.102604
	PermFIT-RF	X[2*p[0]+1]	N: 5000	rho: 0.2	1.62903	0.0999452
	PermFIT-SVM	X[2*p[0]+1]	N: 5000	rho: 0.2	1.3725	0.135924
	RFE-SVM	X[2*p[0]+1]	N: 5000	rho: 0.2	0.182859	0.0100239
	SHAP-DNN	X[2*p[0]+1]	N: 5000	rho: 0.2	0.379876	0.0248965
	SNGM-DNN	X[2*p[0]+1]	N: 5000	rho: 0.2	50.4771	13.5164
	Vanilla-RF	X[2*p[0]+1]	N: 5000	rho: 0.2	1.66273	0.0800525
	HRT-DNN	X[3*p[0]+1]	N: 5000	rho: 0.2	3.00043	0
	LIME-DNN	X[3*p[0]+1]	N: 5000	rho: 0.2	0.0102902	0.00626102
	PermFIT-DNN	X[3*p[0]+1]	N: 5000	rho: 0.2	1.66115	0.138196
	PermFIT-RF	X[3*p[0]+1]	N: 5000	rho: 0.2	0.0220956	0.00748828
	PermFIT-SVM	X[3*p[0]+1]	N: 5000	rho: 0.2	0.609711	0.167009
	RFE-SVM	X[3*p[0]+1]	N: 5000	rho: 0.2	0.00365142	0.00122372
	SHAP-DNN	X[3*p[0]+1]	N: 5000	rho: 0.2	0.154012	0.0167718
	SNGM-DNN	X[3*p[0]+1]	N: 5000	rho: 0.2	2.5916	5.45574
	Vanilla-RF	X[3*p[0]+1]	N: 5000	rho: 0.2	0.024455	0.0058748
	HRT-DNN	X[4*p[0]+1]	N: 5000	rho: 0.2	3.00043	0
	LIME-DNN	X[4*p[0]+1]	N: 5000	rho: 0.2	0.0114119	0.00808006
	PermFIT-DNN	X[4*p[0]+1]	N: 5000	rho: 0.2	1.6583	0.141014
	PermFIT-RF	X[4*p[0]+1]	N: 5000	rho: 0.2	0.0222543	0.00816166
	PermFIT-SVM	X[4*p[0]+1]	N: 5000	rho: 0.2	0.612552	0.16818
	RFE-SVM	X[4*p[0]+1]	N: 5000	rho: 0.2	0.00376823	0.00143004
	SHAP-DNN	X[4*p[0]+1]	N: 5000	rho: 0.2	0.154267	0.0162496
	SNGM-DNN	X[4*p[0]+1]	N: 5000	rho: 0.2	2.96362	4.67715
	Vanilla-RF	X[4*p[0]+1]	N: 5000	rho: 0.2	0.0243819	0.00685627
	HRT-DNN	S[0]	N: 5000	rho: 0.2	0.43265	0.436346
	LIME-DNN	S[0]	N: 5000	rho: 0.2	0.0120789	0.0248987
	PermFIT-DNN	S[0]	N: 5000	rho: 0.2	8.29642e-05	0.00219086
	PermFIT-RF	S[0]	N: 5000	rho: 0.2	0.000293584	0.00156829
	PermFIT-SVM	S[0]	N: 5000	rho: 0.2	0.00404003	0.0102305
	RFE-SVM	S[0]	N: 5000	rho: 0.2	0.00521778	0.00398915
	SHAP-DNN	S[0]	N: 5000	rho: 0.2	0.00663668	0.00291752
	SNGM-DNN	S[0]	N: 5000	rho: 0.2	0.0424946	3.26655
	Vanilla-RF	S[0]	N: 5000	rho: 0.2	0.00128614	0.00201633
	HRT-DNN	S[1]	N: 5000	rho: 0.2	0.435939	0.441933
	LIME-DNN	S[1]	N: 5000	rho: 0.2	0.0089873	0.00588538
	PermFIT-DNN	S[1]	N: 5000	rho: 0.2	-7.36305e-06	0.00217482
	PermFIT-RF	S[1]	N: 5000	rho: 0.2	-2.56886e-05	0.00111501
	PermFIT-SVM	S[1]	N: 5000	rho: 0.2	1.00906e-05	0.00929872
	RFE-SVM	S[1]	N: 5000	rho: 0.2	0.00216224	0.000643462
	SHAP-DNN	S[1]	N: 5000	rho: 0.2	0.0066321	0.00292969
	SNGM-DNN	S[1]	N: 5000	rho: 0.2	0.0217556	3.1768
	Vanilla-RF	S[1]	N: 5000	rho: 0.2	0.000245784	0.0011455
	HRT-DNN	X[1]	N: 1000	rho: 0.5	3.00043	0
	LIME-DNN	X[1]	N: 1000	rho: 0.5	0.370355	0.0463324
	PermFIT-DNN	X[1]	N: 1000	rho: 0.5	1.68685	0.27081
	PermFIT-RF	X[1]	N: 1000	rho: 0.5	1.00086	0.203546
	PermFIT-SVM	X[1]	N: 1000	rho: 0.5	1.28548	0.418337
	RFE-SVM	X[1]	N: 1000	rho: 0.5	0.210309	0.0211468
	SHAP-DNN	X[1]	N: 1000	rho: 0.5	0.352659	0.0361977
	SNGM-DNN	X[1]	N: 1000	rho: 0.5	97.708	19.2434
	Vanilla-RF	X[1]	N: 1000	rho: 0.5	1.12736	0.159835
	HRT-DNN	X[p[0]+1]	N: 1000	rho: 0.5	3.00043	0
	LIME-DNN	X[p[0]+1]	N: 1000	rho: 0.5	0.0291008	0.0195395
	PermFIT-DNN	X[p[0]+1]	N: 1000	rho: 0.5	1.62786	0.233592
	PermFIT-RF	X[p[0]+1]	N: 1000	rho: 0.5	0.861505	0.172741
	PermFIT-SVM	X[p[0]+1]	N: 1000	rho: 0.5	0.331544	0.120328
	RFE-SVM	X[p[0]+1]	N: 1000	rho: 0.5	0.201231	0.0199675
	SHAP-DNN	X[p[0]+1]	N: 1000	rho: 0.5	0.330179	0.0317732
	SNGM-DNN	X[p[0]+1]	N: 1000	rho: 0.5	2.22648	7.04135
	Vanilla-RF	X[p[0]+1]	N: 1000	rho: 0.5	0.969453	0.153744
	HRT-DNN	X[2*p[0]+1]	N: 1000	rho: 0.5	3.00043	0
	LIME-DNN	X[2*p[0]+1]	N: 1000	rho: 0.5	0.255182	0.0751537
	PermFIT-DNN	X[2*p[0]+1]	N: 1000	rho: 0.5	1.56873	0.270034
	PermFIT-RF	X[2*p[0]+1]	N: 1000	rho: 0.5	1.12157	0.207777
	PermFIT-SVM	X[2*p[0]+1]	N: 1000	rho: 0.5	0.964847	0.330835
	RFE-SVM	X[2*p[0]+1]	N: 1000	rho: 0.5	0.190244	0.0233711
	SHAP-DNN	X[2*p[0]+1]	N: 1000	rho: 0.5	0.351742	0.035729
	SNGM-DNN	X[2*p[0]+1]	N: 1000	rho: 0.5	68.6313	12.8788
	Vanilla-RF	X[2*p[0]+1]	N: 1000	rho: 0.5	1.25731	0.182224
	HRT-DNN	X[3*p[0]+1]	N: 1000	rho: 0.5	3.00043	0
	LIME-DNN	X[3*p[0]+1]	N: 1000	rho: 0.5	0.0297582	0.016519
	PermFIT-DNN	X[3*p[0]+1]	N: 1000	rho: 0.5	1.07485	0.221007
	PermFIT-RF	X[3*p[0]+1]	N: 1000	rho: 0.5	0.0103013	0.0101113
	PermFIT-SVM	X[3*p[0]+1]	N: 1000	rho: 0.5	0.208065	0.0908246
	RFE-SVM	X[3*p[0]+1]	N: 1000	rho: 0.5	0.0160781	0.00624142
	SHAP-DNN	X[3*p[0]+1]	N: 1000	rho: 0.5	0.115991	0.016604
	SNGM-DNN	X[3*p[0]+1]	N: 1000	rho: 0.5	1.32089	7.97588
	Vanilla-RF	X[3*p[0]+1]	N: 1000	rho: 0.5	0.0108395	0.00929396
	HRT-DNN	X[4*p[0]+1]	N: 1000	rho: 0.5	3.00043	0
	LIME-DNN	X[4*p[0]+1]	N: 1000	rho: 0.5	0.0303649	0.0188795
	PermFIT-DNN	X[4*p[0]+1]	N: 1000	rho: 0.5	1.06643	0.213106
	PermFIT-RF	X[4*p[0]+1]	N: 1000	rho: 0.5	0.00936493	0.0106314
	PermFIT-SVM	X[4*p[0]+1]	N: 1000	rho: 0.5	0.208038	0.0811527
	RFE-SVM	X[4*p[0]+1]	N: 1000	rho: 0.5	0.0161962	0.00658697
	SHAP-DNN	X[4*p[0]+1]	N: 1000	rho: 0.5	0.11635	0.0165169
	SNGM-DNN	X[4*p[0]+1]	N: 1000	rho: 0.5	2.14191	7.04766
	Vanilla-RF	X[4*p[0]+1]	N: 1000	rho: 0.5	0.0110612	0.00939471
	HRT-DNN	S[0]	N: 1000	rho: 0.5	0.472594	0.507872
	LIME-DNN	S[0]	N: 1000	rho: 0.5	0.028396	0.0218502
	PermFIT-DNN	S[0]	N: 1000	rho: 0.5	0.00235118	0.0117388
	PermFIT-RF	S[0]	N: 1000	rho: 0.5	0.00311715	0.00740886
	PermFIT-SVM	S[0]	N: 1000	rho: 0.5	0.0127245	0.0264732
	RFE-SVM	S[0]	N: 1000	rho: 0.5	0.0321184	0.0232847
	SHAP-DNN	S[0]	N: 1000	rho: 0.5	0.01594	0.00969246
	SNGM-DNN	S[0]	N: 1000	rho: 0.5	0.0718926	3.98304
	Vanilla-RF	S[0]	N: 1000	rho: 0.5	0.00999043	0.0121093
	HRT-DNN	S[1]	N: 1000	rho: 0.5	0.45638	0.497891
	LIME-DNN	S[1]	N: 1000	rho: 0.5	0.026572	0.0150513
	PermFIT-DNN	S[1]	N: 1000	rho: 0.5	0.000949692	0.010954
	PermFIT-RF	S[1]	N: 1000	rho: 0.5	-0.000197516	0.00309824
	PermFIT-SVM	S[1]	N: 1000	rho: 0.5	0.00028503	0.0237075
	RFE-SVM	S[1]	N: 1000	rho: 0.5	0.0105843	0.00328217
	SHAP-DNN	S[1]	N: 1000	rho: 0.5	0.0154925	0.00972319
	SNGM-DNN	S[1]	N: 1000	rho: 0.5	-0.0895351	3.99013
	Vanilla-RF	S[1]	N: 1000	rho: 0.5	0.00115667	0.00290584
	HRT-DNN	X[1]	N: 5000	rho: 0.5	3.00043	0
	LIME-DNN	X[1]	N: 5000	rho: 0.5	0.377066	0.0328602
	PermFIT-DNN	X[1]	N: 5000	rho: 0.5	1.84663	0.128437
	PermFIT-RF	X[1]	N: 5000	rho: 0.5	1.29639	0.103293
	PermFIT-SVM	X[1]	N: 5000	rho: 0.5	1.96819	0.184213
	RFE-SVM	X[1]	N: 5000	rho: 0.5	0.202782	0.0104744
	SHAP-DNN	X[1]	N: 5000	rho: 0.5	0.383041	0.0258469
	SNGM-DNN	X[1]	N: 5000	rho: 0.5	118.789	27.0084
	Vanilla-RF	X[1]	N: 5000	rho: 0.5	1.41481	0.0900639
	HRT-DNN	X[p[0]+1]	N: 5000	rho: 0.5	3.00043	0
	LIME-DNN	X[p[0]+1]	N: 5000	rho: 0.5	0.0129164	0.00949686
	PermFIT-DNN	X[p[0]+1]	N: 5000	rho: 0.5	1.95325	0.144378
	PermFIT-RF	X[p[0]+1]	N: 5000	rho: 0.5	1.31376	0.100653
	PermFIT-SVM	X[p[0]+1]	N: 5000	rho: 0.5	1.08516	0.215727
	RFE-SVM	X[p[0]+1]	N: 5000	rho: 0.5	0.193061	0.00855438
	SHAP-DNN	X[p[0]+1]	N: 5000	rho: 0.5	0.377174	0.0305044
	SNGM-DNN	X[p[0]+1]	N: 5000	rho: 0.5	1.56145	3.7116
	Vanilla-RF	X[p[0]+1]	N: 5000	rho: 0.5	1.40589	0.0816291
	HRT-DNN	X[2*p[0]+1]	N: 5000	rho: 0.5	3.00043	0
	LIME-DNN	X[2*p[0]+1]	N: 5000	rho: 0.5	0.18871	0.13032
	PermFIT-DNN	X[2*p[0]+1]	N: 5000	rho: 0.5	1.84429	0.11098
	PermFIT-RF	X[2*p[0]+1]	N: 5000	rho: 0.5	1.46223	0.118734
	PermFIT-SVM	X[2*p[0]+1]	N: 5000	rho: 0.5	1.57532	0.128853
	RFE-SVM	X[2*p[0]+1]	N: 5000	rho: 0.5	0.184025	0.0105362
	SHAP-DNN	X[2*p[0]+1]	N: 5000	rho: 0.5	0.382143	0.0269893
	SNGM-DNN	X[2*p[0]+1]	N: 5000	rho: 0.5	45.0139	12.3973
	Vanilla-RF	X[2*p[0]+1]	N: 5000	rho: 0.5	1.57421	0.0907987
	HRT-DNN	X[3*p[0]+1]	N: 5000	rho: 0.5	3.00043	0
	LIME-DNN	X[3*p[0]+1]	N: 5000	rho: 0.5	0.0118892	0.00858114
	PermFIT-DNN	X[3*p[0]+1]	N: 5000	rho: 0.5	1.60131	0.116396
	PermFIT-RF	X[3*p[0]+1]	N: 5000	rho: 0.5	0.0192291	0.00480125
	PermFIT-SVM	X[3*p[0]+1]	N: 5000	rho: 0.5	0.789462	0.210598
	RFE-SVM	X[3*p[0]+1]	N: 5000	rho: 0.5	0.00323322	0.000989359
	SHAP-DNN	X[3*p[0]+1]	N: 5000	rho: 0.5	0.153554	0.0193435
	SNGM-DNN	X[3*p[0]+1]	N: 5000	rho: 0.5	2.94437	5.66973
	Vanilla-RF	X[3*p[0]+1]	N: 5000	rho: 0.5	0.0219215	0.00471597
	HRT-DNN	X[4*p[0]+1]	N: 5000	rho: 0.5	3.00043	0
	LIME-DNN	X[4*p[0]+1]	N: 5000	rho: 0.5	0.0123273	0.00767319
	PermFIT-DNN	X[4*p[0]+1]	N: 5000	rho: 0.5	1.60998	0.121505
	PermFIT-RF	X[4*p[0]+1]	N: 5000	rho: 0.5	0.0195513	0.00549582
	PermFIT-SVM	X[4*p[0]+1]	N: 5000	rho: 0.5	0.801165	0.199718
	RFE-SVM	X[4*p[0]+1]	N: 5000	rho: 0.5	0.0033439	0.00101904
	SHAP-DNN	X[4*p[0]+1]	N: 5000	rho: 0.5	0.153271	0.0183522
	SNGM-DNN	X[4*p[0]+1]	N: 5000	rho: 0.5	2.35501	5.65186
	Vanilla-RF	X[4*p[0]+1]	N: 5000	rho: 0.5	0.0216925	0.00513892
	HRT-DNN	S[0]	N: 5000	rho: 0.5	0.424416	0.426714
	LIME-DNN	S[0]	N: 5000	rho: 0.5	0.0145048	0.0256483
	PermFIT-DNN	S[0]	N: 5000	rho: 0.5	0.000649693	0.00225744
	PermFIT-RF	S[0]	N: 5000	rho: 0.5	0.00240865	0.00268553
	PermFIT-SVM	S[0]	N: 5000	rho: 0.5	0.012409	0.013016
	RFE-SVM	S[0]	N: 5000	rho: 0.5	0.0220237	0.0208884
	SHAP-DNN	S[0]	N: 5000	rho: 0.5	0.00683987	0.00367927
	SNGM-DNN	S[0]	N: 5000	rho: 0.5	0.090261	3.07326
	Vanilla-RF	S[0]	N: 5000	rho: 0.5	0.00887128	0.00724719
	HRT-DNN	S[1]	N: 5000	rho: 0.5	0.425926	0.42924
	LIME-DNN	S[1]	N: 5000	rho: 0.5	0.0109294	0.00631972
	PermFIT-DNN	S[1]	N: 5000	rho: 0.5	0.000271065	0.00215744
	PermFIT-RF	S[1]	N: 5000	rho: 0.5	-8.44112e-05	0.000984069
	PermFIT-SVM	S[1]	N: 5000	rho: 0.5	0.00401249	0.0105445
	RFE-SVM	S[1]	N: 5000	rho: 0.5	0.00214769	0.000620908
	SHAP-DNN	S[1]	N: 5000	rho: 0.5	0.00667876	0.00357912
	SNGM-DNN	S[1]	N: 5000	rho: 0.5	0.0178277	2.94933
	Vanilla-RF	S[1]	N: 5000	rho: 0.5	0.00121977	0.00106829
	HRT-DNN	X[1]	N: 1000	rho: 0.8	2.9907	0.0678079
	LIME-DNN	X[1]	N: 1000	rho: 0.8	0.339881	0.0668691
	PermFIT-DNN	X[1]	N: 1000	rho: 0.8	1.3373	0.300663
	PermFIT-RF	X[1]	N: 1000	rho: 0.8	0.46621	0.133556
	PermFIT-SVM	X[1]	N: 1000	rho: 0.8	1.24588	0.657888
	RFE-SVM	X[1]	N: 1000	rho: 0.8	0.208158	0.0226403
	SHAP-DNN	X[1]	N: 1000	rho: 0.8	0.319472	0.0420073
	SNGM-DNN	X[1]	N: 1000	rho: 0.8	52.5857	26.3004
	Vanilla-RF	X[1]	N: 1000	rho: 0.8	0.735986	0.148728
	HRT-DNN	X[p[0]+1]	N: 1000	rho: 0.8	3.00043	0
	LIME-DNN	X[p[0]+1]	N: 1000	rho: 0.8	0.0464518	0.0326179
	PermFIT-DNN	X[p[0]+1]	N: 1000	rho: 0.8	1.40602	0.236526
	PermFIT-RF	X[p[0]+1]	N: 1000	rho: 0.8	0.566247	0.129244
	PermFIT-SVM	X[p[0]+1]	N: 1000	rho: 0.8	0.357844	0.144851
	RFE-SVM	X[p[0]+1]	N: 1000	rho: 0.8	0.202027	0.0204951
	SHAP-DNN	X[p[0]+1]	N: 1000	rho: 0.8	0.302673	0.0338567
	SNGM-DNN	X[p[0]+1]	N: 1000	rho: 0.8	1.94364	6.89926
	Vanilla-RF	X[p[0]+1]	N: 1000	rho: 0.8	0.772867	0.131532
	HRT-DNN	X[2*p[0]+1]	N: 1000	rho: 0.8	2.98635	0.0988885
	LIME-DNN	X[2*p[0]+1]	N: 1000	rho: 0.8	0.256306	0.0706044
	PermFIT-DNN	X[2*p[0]+1]	N: 1000	rho: 0.8	1.37453	0.303729
	PermFIT-RF	X[2*p[0]+1]	N: 1000	rho: 0.8	0.625022	0.152597
	PermFIT-SVM	X[2*p[0]+1]	N: 1000	rho: 0.8	0.950588	0.415735
	RFE-SVM	X[2*p[0]+1]	N: 1000	rho: 0.8	0.190075	0.0183363
	SHAP-DNN	X[2*p[0]+1]	N: 1000	rho: 0.8	0.338576	0.039223
	SNGM-DNN	X[2*p[0]+1]	N: 1000	rho: 0.8	46.0155	22.9989
	Vanilla-RF	X[2*p[0]+1]	N: 1000	rho: 0.8	0.909979	0.137514
	HRT-DNN	X[3*p[0]+1]	N: 1000	rho: 0.8	2.97615	0.102589
	LIME-DNN	X[3*p[0]+1]	N: 1000	rho: 0.8	0.0418976	0.0236557
	PermFIT-DNN	X[3*p[0]+1]	N: 1000	rho: 0.8	0.6957	0.193051
	PermFIT-RF	X[3*p[0]+1]	N: 1000	rho: 0.8	0.0104695	0.00711575
	PermFIT-SVM	X[3*p[0]+1]	N: 1000	rho: 0.8	0.194375	0.115861
	RFE-SVM	X[3*p[0]+1]	N: 1000	rho: 0.8	0.0148283	0.00509768
	SHAP-DNN	X[3*p[0]+1]	N: 1000	rho: 0.8	0.0943307	0.0179774
	SNGM-DNN	X[3*p[0]+1]	N: 1000	rho: 0.8	-0.0499085	6.18524
	Vanilla-RF	X[3*p[0]+1]	N: 1000	rho: 0.8	0.0135233	0.00715737
	HRT-DNN	X[4*p[0]+1]	N: 1000	rho: 0.8	2.97893	0.0990418
	LIME-DNN	X[4*p[0]+1]	N: 1000	rho: 0.8	0.043036	0.0242194
	PermFIT-DNN	X[4*p[0]+1]	N: 1000	rho: 0.8	0.692441	0.174758
	PermFIT-RF	X[4*p[0]+1]	N: 1000	rho: 0.8	0.00955081	0.00758282
	PermFIT-SVM	X[4*p[0]+1]	N: 1000	rho: 0.8	0.19174	0.0923755
	RFE-SVM	X[4*p[0]+1]	N: 1000	rho: 0.8	0.0150858	0.00506261
	SHAP-DNN	X[4*p[0]+1]	N: 1000	rho: 0.8	0.0975551	0.0175414
	SNGM-DNN	X[4*p[0]+1]	N: 1000	rho: 0.8	0.167454	5.95924
	Vanilla-RF	X[4*p[0]+1]	N: 1000	rho: 0.8	0.0130889	0.00666748
	HRT-DNN	S[0]	N: 1000	rho: 0.8	0.45941	0.501517
	LIME-DNN	S[0]	N: 1000	rho: 0.8	0.0412765	0.0282177
	PermFIT-DNN	S[0]	N: 1000	rho: 0.8	0.00992949	0.0173533
	PermFIT-RF	S[0]	N: 1000	rho: 0.8	0.0106419	0.0145075
	PermFIT-SVM	S[0]	N: 1000	rho: 0.8	0.0310011	0.0406454
	RFE-SVM	S[0]	N: 1000	rho: 0.8	0.0743997	0.0548108
	SHAP-DNN	S[0]	N: 1000	rho: 0.8	0.0216358	0.0138978
	SNGM-DNN	S[0]	N: 1000	rho: 0.8	0.0829085	3.79602
	Vanilla-RF	S[0]	N: 1000	rho: 0.8	0.0383317	0.0351559
	HRT-DNN	S[1]	N: 1000	rho: 0.8	0.458555	0.489873
	LIME-DNN	S[1]	N: 1000	rho: 0.8	0.039896	0.0216282
	PermFIT-DNN	S[1]	N: 1000	rho: 0.8	0.00352588	0.0144011
	PermFIT-RF	S[1]	N: 1000	rho: 0.8	-0.000364456	0.00248584
	PermFIT-SVM	S[1]	N: 1000	rho: 0.8	0.00935126	0.0353769
	RFE-SVM	S[1]	N: 1000	rho: 0.8	0.0106632	0.00322237
	SHAP-DNN	S[1]	N: 1000	rho: 0.8	0.0192843	0.0131256
	SNGM-DNN	S[1]	N: 1000	rho: 0.8	-0.0931225	3.56086
	Vanilla-RF	S[1]	N: 1000	rho: 0.8	0.00256424	0.00254819
	HRT-DNN	X[1]	N: 5000	rho: 0.8	3.00043	0
	LIME-DNN	X[1]	N: 5000	rho: 0.8	0.356125	0.0328362
	PermFIT-DNN	X[1]	N: 5000	rho: 0.8	1.65631	0.142517
	PermFIT-RF	X[1]	N: 5000	rho: 0.8	0.761778	0.0934925
	PermFIT-SVM	X[1]	N: 5000	rho: 0.8	1.91014	0.227755
	RFE-SVM	X[1]	N: 5000	rho: 0.8	0.202366	0.00996132
	SHAP-DNN	X[1]	N: 5000	rho: 0.8	0.369259	0.0304126
	SNGM-DNN	X[1]	N: 5000	rho: 0.8	83.1983	19.6142
	Vanilla-RF	X[1]	N: 5000	rho: 0.8	1.01472	0.0799957
	HRT-DNN	X[p[0]+1]	N: 5000	rho: 0.8	3.00043	0
	LIME-DNN	X[p[0]+1]	N: 5000	rho: 0.8	0.0183727	0.0127272
	PermFIT-DNN	X[p[0]+1]	N: 5000	rho: 0.8	1.8823	0.114715
	PermFIT-RF	X[p[0]+1]	N: 5000	rho: 0.8	0.94259	0.0814049
	PermFIT-SVM	X[p[0]+1]	N: 5000	rho: 0.8	1.2751	0.451306
	RFE-SVM	X[p[0]+1]	N: 5000	rho: 0.8	0.193155	0.0102462
	SHAP-DNN	X[p[0]+1]	N: 5000	rho: 0.8	0.377243	0.0319258
	SNGM-DNN	X[p[0]+1]	N: 5000	rho: 0.8	1.35034	4.37433
	Vanilla-RF	X[p[0]+1]	N: 5000	rho: 0.8	1.17239	0.0710636
	HRT-DNN	X[2*p[0]+1]	N: 5000	rho: 0.8	3.00043	0
	LIME-DNN	X[2*p[0]+1]	N: 5000	rho: 0.8	0.201797	0.0942779
	PermFIT-DNN	X[2*p[0]+1]	N: 5000	rho: 0.8	1.79436	0.162949
	PermFIT-RF	X[2*p[0]+1]	N: 5000	rho: 0.8	1.03805	0.0954371
	PermFIT-SVM	X[2*p[0]+1]	N: 5000	rho: 0.8	1.60132	0.172533
	RFE-SVM	X[2*p[0]+1]	N: 5000	rho: 0.8	0.186028	0.00899475
	SHAP-DNN	X[2*p[0]+1]	N: 5000	rho: 0.8	0.375397	0.0295235
	SNGM-DNN	X[2*p[0]+1]	N: 5000	rho: 0.8	34.3987	11.1614
	Vanilla-RF	X[2*p[0]+1]	N: 5000	rho: 0.8	1.28813	0.0753482
	HRT-DNN	X[3*p[0]+1]	N: 5000	rho: 0.8	3.00043	0
	LIME-DNN	X[3*p[0]+1]	N: 5000	rho: 0.8	0.0169727	0.0111433
	PermFIT-DNN	X[3*p[0]+1]	N: 5000	rho: 0.8	1.40845	0.133166
	PermFIT-RF	X[3*p[0]+1]	N: 5000	rho: 0.8	0.0197419	0.00496041
	PermFIT-SVM	X[3*p[0]+1]	N: 5000	rho: 0.8	0.628356	0.213055
	RFE-SVM	X[3*p[0]+1]	N: 5000	rho: 0.8	0.00333443	0.00118681
	SHAP-DNN	X[3*p[0]+1]	N: 5000	rho: 0.8	0.144497	0.0163547
	SNGM-DNN	X[3*p[0]+1]	N: 5000	rho: 0.8	0.0223431	5.95234
	Vanilla-RF	X[3*p[0]+1]	N: 5000	rho: 0.8	0.0253949	0.0043775
	HRT-DNN	X[4*p[0]+1]	N: 5000	rho: 0.8	3.00043	0
	LIME-DNN	X[4*p[0]+1]	N: 5000	rho: 0.8	0.0187547	0.00948579
	PermFIT-DNN	X[4*p[0]+1]	N: 5000	rho: 0.8	1.39903	0.13054
	PermFIT-RF	X[4*p[0]+1]	N: 5000	rho: 0.8	0.0204935	0.00497893
	PermFIT-SVM	X[4*p[0]+1]	N: 5000	rho: 0.8	0.627327	0.21776
	RFE-SVM	X[4*p[0]+1]	N: 5000	rho: 0.8	0.00339979	0.00102811
	SHAP-DNN	X[4*p[0]+1]	N: 5000	rho: 0.8	0.144893	0.0177001
	SNGM-DNN	X[4*p[0]+1]	N: 5000	rho: 0.8	1.78604	4.673
	Vanilla-RF	X[4*p[0]+1]	N: 5000	rho: 0.8	0.0254644	0.00484726
	HRT-DNN	S[0]	N: 5000	rho: 0.8	0.437328	0.445049
	LIME-DNN	S[0]	N: 5000	rho: 0.8	0.0189245	0.021581
	PermFIT-DNN	S[0]	N: 5000	rho: 0.8	0.00159336	0.00273441
	PermFIT-RF	S[0]	N: 5000	rho: 0.8	0.00850805	0.00580787
	PermFIT-SVM	S[0]	N: 5000	rho: 0.8	0.0215791	0.0147403
	RFE-SVM	S[0]	N: 5000	rho: 0.8	0.0637378	0.0533012
	SHAP-DNN	S[0]	N: 5000	rho: 0.8	0.00714514	0.004622
	SNGM-DNN	S[0]	N: 5000	rho: 0.8	0.0342094	2.24025
	Vanilla-RF	S[0]	N: 5000	rho: 0.8	0.0339711	0.0234761
	HRT-DNN	S[1]	N: 5000	rho: 0.8	0.434394	0.440388
	LIME-DNN	S[1]	N: 5000	rho: 0.8	0.0156418	0.00796613
	PermFIT-DNN	S[1]	N: 5000	rho: 0.8	0.000530075	0.00212355
	PermFIT-RF	S[1]	N: 5000	rho: 0.8	-0.000167032	0.000830352
	PermFIT-SVM	S[1]	N: 5000	rho: 0.8	0.0106837	0.0122315
	RFE-SVM	S[1]	N: 5000	rho: 0.8	0.00214828	0.000626973
	SHAP-DNN	S[1]	N: 5000	rho: 0.8	0.00611827	0.00430053
	SNGM-DNN	S[1]	N: 5000	rho: 0.8	-0.0618285	2.12858
	Vanilla-RF	S[1]	N: 5000	rho: 0.8	0.00276956	0.00099515

## Sheet: Figure 1b
	Figure 1b: simulation results on continuous outcomes, mean squared prediction error (MSPE)
	Method	N	rho	mspe	sd (mspe)
	DNN	N: 1000	rho: 0	1.50317	0.047152
	DNN	N: 5000	rho: 0	1.13484	0.0179783
	DNN	N: 1000	rho: 0.2	1.49983	0.046878
	DNN	N: 5000	rho: 0.2	1.1283	0.0188805
	DNN	N: 1000	rho: 0.5	1.47486	0.0472791
	DNN	N: 5000	rho: 0.5	1.11131	0.016422
	DNN	N: 1000	rho: 0.8	1.43141	0.0409484
	DNN	N: 5000	rho: 0.8	1.09247	0.0157377
	PermFIT-DNN	N: 1000	rho: 0	1.28933	0.056213
	PermFIT-DNN	N: 5000	rho: 0	1.0741	0.0163089
	PermFIT-DNN	N: 1000	rho: 0.2	1.27636	0.0514957
	PermFIT-DNN	N: 5000	rho: 0.2	1.0737	0.0172999
	PermFIT-DNN	N: 1000	rho: 0.5	1.28718	0.0539334
	PermFIT-DNN	N: 5000	rho: 0.5	1.07599	0.0174958
	PermFIT-DNN	N: 1000	rho: 0.8	1.30237	0.0429242
	PermFIT-DNN	N: 5000	rho: 0.8	1.07652	0.0155937
	SHAP-DNN	N: 1000	rho: 0	1.35446	0.0393326
	SHAP-DNN	N: 5000	rho: 0	1.08087	0.0167237
	SHAP-DNN	N: 1000	rho: 0.2	1.3415	0.0395847
	SHAP-DNN	N: 5000	rho: 0.2	1.08105	0.0169304
	SHAP-DNN	N: 1000	rho: 0.5	1.32084	0.0367142
	SHAP-DNN	N: 5000	rho: 0.5	1.07857	0.016862
	SHAP-DNN	N: 1000	rho: 0.8	1.29628	0.0373536
	SHAP-DNN	N: 5000	rho: 0.8	1.07708	0.0151139
	LIME-DNN	N: 1000	rho: 0	3.01573	0.545746
	LIME-DNN	N: 5000	rho: 0	2.8522	0.678144
	LIME-DNN	N: 1000	rho: 0.2	2.89843	0.594389
	LIME-DNN	N: 5000	rho: 0.2	2.75424	0.659736
	LIME-DNN	N: 1000	rho: 0.5	2.91954	0.47849
	LIME-DNN	N: 5000	rho: 0.5	2.71233	0.543441
	LIME-DNN	N: 1000	rho: 0.8	2.37542	0.399898
	LIME-DNN	N: 5000	rho: 0.8	2.06863	0.429649
	HRT-DNN	N: 1000	rho: 0	1.30209	0.0526492
	HRT-DNN	N: 5000	rho: 0	1.07397	0.0172209
	HRT-DNN	N: 1000	rho: 0.2	1.29907	0.0471892
	HRT-DNN	N: 5000	rho: 0.2	1.07525	0.0168663
	HRT-DNN	N: 1000	rho: 0.5	1.28354	0.0477846
	HRT-DNN	N: 5000	rho: 0.5	1.07366	0.0164163
	HRT-DNN	N: 1000	rho: 0.8	1.2547	0.0453801
	HRT-DNN	N: 5000	rho: 0.8	1.07317	0.0152929
	SNGM-DNN	N: 1000	rho: 0	2.69561	0.700528
	SNGM-DNN	N: 5000	rho: 0	2.47598	0.635233
	SNGM-DNN	N: 1000	rho: 0.2	2.79941	0.610975
	SNGM-DNN	N: 5000	rho: 0.2	2.49299	0.6333
	SNGM-DNN	N: 1000	rho: 0.5	2.68987	0.535894
	SNGM-DNN	N: 5000	rho: 0.5	2.31162	0.617601
	SNGM-DNN	N: 1000	rho: 0.8	2.1114	0.426469
	SNGM-DNN	N: 5000	rho: 0.8	1.94284	0.410819
	RF	N: 1000	rho: 0	2.60692	0.0658736
	RF	N: 5000	rho: 0	2.23467	0.0423734
	RF	N: 1000	rho: 0.2	2.61217	0.0604246
	RF	N: 5000	rho: 0.2	2.26554	0.0414119
	RF	N: 1000	rho: 0.5	2.62548	0.0666778
	RF	N: 5000	rho: 0.5	2.26588	0.0419495
	RF	N: 1000	rho: 0.8	2.50581	0.0668532
	RF	N: 5000	rho: 0.8	2.17457	0.0416664
	PermFIT-RF	N: 1000	rho: 0	2.4232	0.0903691
	PermFIT-RF	N: 5000	rho: 0	2.0136	0.0747073
	PermFIT-RF	N: 1000	rho: 0.2	2.41079	0.0670987
	PermFIT-RF	N: 5000	rho: 0.2	2.0518	0.0697454
	PermFIT-RF	N: 1000	rho: 0.5	2.44379	0.0776826
	PermFIT-RF	N: 5000	rho: 0.5	2.13242	0.0629938
	PermFIT-RF	N: 1000	rho: 0.8	2.3629	0.0803756
	PermFIT-RF	N: 5000	rho: 0.8	2.04501	0.0602962
	Vanilla-RF	N: 1000	rho: 0	2.41808	0.0828691
	Vanilla-RF	N: 5000	rho: 0	2.05158	0.0600437
	Vanilla-RF	N: 1000	rho: 0.2	2.46864	0.0744002
	Vanilla-RF	N: 5000	rho: 0.2	2.16465	0.0496958
	Vanilla-RF	N: 1000	rho: 0.5	2.56025	0.0652623
	Vanilla-RF	N: 5000	rho: 0.5	2.24287	0.041662
	Vanilla-RF	N: 1000	rho: 0.8	2.47506	0.0656911
	Vanilla-RF	N: 5000	rho: 0.8	2.17296	0.0416542
	SVM	N: 1000	rho: 0	3.4304	0.0730891
	SVM	N: 5000	rho: 0	2.57977	0.0415284
	SVM	N: 1000	rho: 0.2	3.30157	0.0654899
	SVM	N: 5000	rho: 0.2	2.44047	0.0426499
	SVM	N: 1000	rho: 0.5	2.87837	0.0654363
	SVM	N: 5000	rho: 0.5	2.02705	0.0336238
	SVM	N: 1000	rho: 0.8	2.21578	0.0700137
	SVM	N: 5000	rho: 0.8	1.61587	0.028236
	PermFIT-SVM	N: 1000	rho: 0	1.61737	0.284825
	PermFIT-SVM	N: 5000	rho: 0	1.27816	0.0554979
	PermFIT-SVM	N: 1000	rho: 0.2	1.60391	0.251957
	PermFIT-SVM	N: 5000	rho: 0.2	1.33569	0.0605289
	PermFIT-SVM	N: 1000	rho: 0.5	1.68982	0.130672
	PermFIT-SVM	N: 5000	rho: 0.5	1.49912	0.0653108
	PermFIT-SVM	N: 1000	rho: 0.8	1.68643	0.175701
	PermFIT-SVM	N: 5000	rho: 0.8	1.47379	0.0392902
	RFE-SVM	N: 1000	rho: 0	2.25175	0.421572
	RFE-SVM	N: 5000	rho: 0	2.12392	0.356208
	RFE-SVM	N: 1000	rho: 0.2	2.33978	0.299142
	RFE-SVM	N: 5000	rho: 0.2	2.23972	0.0474811
	RFE-SVM	N: 1000	rho: 0.5	2.39433	0.0494071
	RFE-SVM	N: 5000	rho: 0.5	2.20114	0.0431481
	RFE-SVM	N: 1000	rho: 0.8	2.28582	0.0582425
	RFE-SVM	N: 5000	rho: 0.8	2.12673	0.038467

## Sheet: Figure2, Supplementary Figure3
	Figure 2, Figure S3: -log10(p-value) and importance scores for TCGA kidney cancer data.
	Variable Name	importance	-log10(p-value)	Method	Identification			Order
	ACACA	-0.000326249	0.164271	PermFIT-DNN	Unimportant			FN1
	ACVRL1	-0.00018633	0.166118	PermFIT-DNN	Unimportant			STK11
	ADAR	0.00068475	0.797472	PermFIT-DNN	Unimportant			G6PD
	AKT1S1	6.46864e-05	0.370765	PermFIT-DNN	Unimportant			FOXM1
	ANXA1	0.000318157	0.626901	PermFIT-DNN	Unimportant			JUN
	ANXA7	0.00400166	2.77631	PermFIT-DNN	Important			PARK7
	AR	0.000620536	0.650135	PermFIT-DNN	Unimportant			LCK
	ARAF	0.00300329	1.93619	PermFIT-DNN	Unimportant			EIF4E
	ASNS	0.00144039	1.08935	PermFIT-DNN	Unimportant			CAV1
	ATM	0.00230187	1.70002	PermFIT-DNN	Unimportant			AKT1S1
	BAD	-0.000197553	0.161144	PermFIT-DNN	Unimportant			CCND1
	BAK1	0.00134976	1.10473	PermFIT-DNN	Unimportant			PIK3CA
	BAP1	-0.000287777	0.0525366	PermFIT-DNN	Unimportant			TSC1
	BAX	-0.000376441	0.0253701	PermFIT-DNN	Unimportant			EEF2
	BCL2	0.000743345	0.780014	PermFIT-DNN	Unimportant			INPP4B
	BCL2L1	-0.000415225	0.0175085	PermFIT-DNN	Unimportant			SERPINE1
	BCL2L11	-0.000246689	0.0911315	PermFIT-DNN	Unimportant			DVL3
	BID	-0.000100507	0.211426	PermFIT-DNN	Unimportant			MYH11
	BIRC2	-9.92183e-05	0.209467	PermFIT-DNN	Unimportant			CLDN7
	BRAF	0.00136801	1.38925	PermFIT-DNN	Unimportant			NOTCH1
	BRCA2	0.000254018	0.600697	PermFIT-DNN	Unimportant			BAD
	CASP7	-0.000278916	0.166768	PermFIT-DNN	Unimportant			CDKN1A
	CAV1	-0.000199617	0.177778	PermFIT-DNN	Unimportant			TP53BP1
	CCNB1	0.000385665	0.597913	PermFIT-DNN	Unimportant			ACACA
	CCND1	-8.13122e-05	0.258616	PermFIT-DNN	Unimportant			RBM15
	CCNE1	0.000107127	0.369295	PermFIT-DNN	Unimportant			RAD50
	CCNE2	0.000835392	0.861832	PermFIT-DNN	Unimportant			ATM
	CDH1	-0.00040771	0.0238568	PermFIT-DNN	Unimportant			EEF2K
	CDH2	0.000829441	1.05332	PermFIT-DNN	Unimportant			SHC1
	CDH3	0.000505486	0.696927	PermFIT-DNN	Unimportant			WWTR1
	CDKN1A	0.00444714	2.74943	PermFIT-DNN	Important			BCL2
	CLDN7	0.000238094	0.42958	PermFIT-DNN	Unimportant			CTNNB1
	COL6A1	-0.000216273	0.115011	PermFIT-DNN	Unimportant			BRAF
	CTNNB1	-0.000116338	0.194552	PermFIT-DNN	Unimportant			STMN1
	DVL3	-0.000145105	0.22019	PermFIT-DNN	Unimportant			PXN
	EEF2	0.000530393	0.785012	PermFIT-DNN	Unimportant			FASN
	EEF2K	-0.000457351	0.0215479	PermFIT-DNN	Unimportant			PCNA
	EGFR	0.000524648	0.669621	PermFIT-DNN	Unimportant			KDR
	EIF4E	0.000666694	0.683394	PermFIT-DNN	Unimportant			PREX1
	EIF4EBP1	0.0046055	2.87497	PermFIT-DNN	Important			ARAF
	EIF4G1	0.00196984	1.40899	PermFIT-DNN	Unimportant			XBP1
	ERCC1	-0.000325297	0.0629138	PermFIT-DNN	Unimportant			PGR
	ERRFI1	2.87158e-05	0.324543	PermFIT-DNN	Unimportant			MYH9
	ETS1	0.000225081	0.529072	PermFIT-DNN	Unimportant			BAP1
	FASN	0.00065575	0.703506	PermFIT-DNN	Unimportant			RAB25
	FN1	0.000382436	0.482061	PermFIT-DNN	Unimportant			BRCA2
	FOXM1	0.000246663	0.491165	PermFIT-DNN	Unimportant			ACVRL1
	G6PD	0.000466444	0.618561	PermFIT-DNN	Unimportant			ITGA2
	GAB2	0.000225326	0.623303	PermFIT-DNN	Unimportant			RPTOR
	GAPDH	0.000112985	0.409967	PermFIT-DNN	Unimportant			CDH3
	GATA3	0.000509819	0.699256	PermFIT-DNN	Unimportant			ASNS
	HSPA1A	4.53843e-06	0.303232	PermFIT-DNN	Unimportant			EIF4G1
	IGFBP2	-0.000156599	0.181626	PermFIT-DNN	Unimportant			NRAS
	INPP4B	0.00759719	4.87194	PermFIT-DNN	Important			SQSTM1
	IRS1	-9.63544e-05	0.206537	PermFIT-DNN	Unimportant			PDCD4
	ITGA2	0.000298	0.592886	PermFIT-DNN	Unimportant			TGM2
	JUN	0.000261237	0.442741	PermFIT-DNN	Unimportant			MSH6
	KDR	0.000323398	0.52728	PermFIT-DNN	Unimportant			PTEN
	KIT	0.000585753	0.625029	PermFIT-DNN	Unimportant			HSPA1A
	LCK	-0.000484816	0.0167364	PermFIT-DNN	Unimportant			TP53
	MAPK1	0.000642519	0.6466	PermFIT-DNN	Unimportant			CCNE2
	MAPK8	-0.000357065	0.0614882	PermFIT-DNN	Unimportant			BAX
	MAPK9	0.000217109	0.433578	PermFIT-DNN	Unimportant			BCL2L1
	MET	-0.000129281	0.158272	PermFIT-DNN	Unimportant			TFRC
	MS4A1	-0.000331467	0.0679794	PermFIT-DNN	Unimportant			MS4A1
	MSH2	-0.000316517	0.144114	PermFIT-DNN	Unimportant			ERRFI1
	MSH6	0.0030736	2.09236	PermFIT-DNN	Unimportant			YWHAE
	MYC	0.00031124	0.677564	PermFIT-DNN	Unimportant			MET
	MYH11	-0.000305216	0.0772312	PermFIT-DNN	Unimportant			MAPK1
	MYH9	0.00399965	2.66648	PermFIT-DNN	Important			CCNB1
	NDRG1	-0.000446158	0.0501175	PermFIT-DNN	Unimportant			ERCC1
	NF2	0.000974228	1.03573	PermFIT-DNN	Unimportant			EIF4EBP1
	NFKB1	0.00063183	0.726883	PermFIT-DNN	Unimportant			ANXA7
	NOTCH1	-3.27762e-05	0.282735	PermFIT-DNN	Unimportant			BID
	NRAS	0.000887308	1.40106	PermFIT-DNN	Unimportant			STAT5A
	NRG1	0.00265546	2.24574	PermFIT-DNN	Important			SRC
	PARK7	-0.00027256	0.115576	PermFIT-DNN	Unimportant			RAF1
	PCNA	0.000208991	0.473554	PermFIT-DNN	Unimportant			RB1
	PDCD4	-0.000341144	0.0288073	PermFIT-DNN	Unimportant			RPS6
	PECAM1	-0.000340378	0.0389759	PermFIT-DNN	Unimportant			YWHAZ
	PGR	-8.99249e-05	0.220306	PermFIT-DNN	Unimportant			EGFR
	PIK3CA	0.000320285	0.486563	PermFIT-DNN	Unimportant			NF2
	PRDX1	-0.000467017	0.0153405	PermFIT-DNN	Unimportant			RAD51
	PREX1	0.000259459	0.47136	PermFIT-DNN	Unimportant			PECAM1
	PTEN	0.00136225	1.03384	PermFIT-DNN	Unimportant			MYC
	PXN	-0.000393502	0.0178724	PermFIT-DNN	Unimportant			SMAD1
	RAB25	0.00111164	0.932743	PermFIT-DNN	Unimportant			SMAD3
	RAD50	0.00212937	1.58909	PermFIT-DNN	Unimportant			IRS1
	RAD51	6.24115e-05	0.389182	PermFIT-DNN	Unimportant			NDRG1
	RAF1	-0.000160049	0.110318	PermFIT-DNN	Unimportant			SMAD4
	RB1	0.00174354	1.46687	PermFIT-DNN	Unimportant			MAPK8
	RBM15	0.000136425	0.416882	PermFIT-DNN	Unimportant			XRCC5
	RPS6	0.00181748	1.52446	PermFIT-DNN	Unimportant			CDH2
	RPTOR	-0.000338804	0.0464013	PermFIT-DNN	Unimportant			MAPK9
	SERPINE1	0.0046734	2.81357	PermFIT-DNN	Important			COL6A1
	SHC1	-0.00041137	0.0276479	PermFIT-DNN	Unimportant			GATA3
	SMAD1	-0.000186018	0.157012	PermFIT-DNN	Unimportant			ANXA1
	SMAD3	0.000107564	0.450535	PermFIT-DNN	Unimportant			CCNE1
	SMAD4	0.000832335	0.803457	PermFIT-DNN	Unimportant			NRG1
	SQSTM1	0.00114838	0.923858	PermFIT-DNN	Unimportant			CASP7
	SRC	0.00238959	1.98547	PermFIT-DNN	Unimportant			IGFBP2
	STAT3	-0.000274377	0.0987085	PermFIT-DNN	Unimportant			GAPDH
	STAT5A	-0.000173985	0.131714	PermFIT-DNN	Unimportant			BIRC2
	STK11	0.000616506	0.667756	PermFIT-DNN	Unimportant			MSH2
	STMN1	-0.000248748	0.0723299	PermFIT-DNN	Unimportant			XRCC1
	SYK	0.000113299	0.419361	PermFIT-DNN	Unimportant			STAT3
	TFRC	0.00139761	1.07277	PermFIT-DNN	Unimportant			SYK
	TGM2	-0.000426876	0.0169744	PermFIT-DNN	Unimportant			GAB2
	TP53	-0.000378744	0.0390666	PermFIT-DNN	Unimportant			AR
	TP53BP1	-0.000104783	0.213686	PermFIT-DNN	Unimportant			TUBA1B
	TSC1	-0.000222237	0.109137	PermFIT-DNN	Unimportant			ETS1
	TUBA1B	-0.000267097	0.165059	PermFIT-DNN	Unimportant			BAK1
	WWTR1	-0.000414312	0.0102529	PermFIT-DNN	Unimportant			BCL2L11
	XBP1	-0.000327784	0.054043	PermFIT-DNN	Unimportant			ADAR
	XRCC1	0.00391804	2.72764	PermFIT-DNN	Important			PRDX1
	XRCC5	-0.000212023	0.149256	PermFIT-DNN	Unimportant			NFKB1
	YWHAE	0.00184071	1.71382	PermFIT-DNN	Unimportant			CDH1
	YWHAZ	0.0010263	0.973075	PermFIT-DNN	Unimportant			KIT
	ACACA	0.00268468	0.00268468	SHAP-DNN	Unimportant
	ACVRL1	0.00233732	0.00233732	SHAP-DNN	Unimportant
	ADAR	0.00433097	0.00433097	SHAP-DNN	Unimportant
	AKT1S1	0.00147642	0.00147642	SHAP-DNN	Unimportant
	ANXA1	0.00222607	0.00222607	SHAP-DNN	Unimportant
	ANXA7	0.0104797	0.0104797	SHAP-DNN	Important
	AR	0.00542708	0.00542708	SHAP-DNN	Unimportant
	ARAF	0.00927514	0.00927514	SHAP-DNN	Important
	ASNS	0.00750283	0.00750283	SHAP-DNN	Unimportant
	ATM	0.00777561	0.00777561	SHAP-DNN	Unimportant
	BAD	0.00245204	0.00245204	SHAP-DNN	Unimportant
	BAK1	0.00735939	0.00735939	SHAP-DNN	Unimportant
	BAP1	0.00104083	0.00104083	SHAP-DNN	Unimportant
	BAX	0.000931813	0.000931813	SHAP-DNN	Unimportant
	BCL2	0.00554307	0.00554307	SHAP-DNN	Unimportant
	BCL2L1	0.000842466	0.000842466	SHAP-DNN	Unimportant
	BCL2L11	0.00114736	0.00114736	SHAP-DNN	Unimportant
	BID	0.00225209	0.00225209	SHAP-DNN	Unimportant
	BIRC2	0.00114907	0.00114907	SHAP-DNN	Unimportant
	BRAF	0.00569468	0.00569468	SHAP-DNN	Unimportant
	BRCA2	0.00144987	0.00144987	SHAP-DNN	Unimportant
	CASP7	0.00303912	0.00303912	SHAP-DNN	Unimportant
	CAV1	0.00268584	0.00268584	SHAP-DNN	Unimportant
	CCNB1	0.00349663	0.00349663	SHAP-DNN	Unimportant
	CCND1	0.00243161	0.00243161	SHAP-DNN	Unimportant
	CCNE1	0.00409298	0.00409298	SHAP-DNN	Unimportant
	CCNE2	0.00493165	0.00493165	SHAP-DNN	Unimportant
	CDH1	0.00101106	0.00101106	SHAP-DNN	Unimportant
	CDH2	0.00350426	0.00350426	SHAP-DNN	Unimportant
	CDH3	0.00359624	0.00359624	SHAP-DNN	Unimportant
	CDKN1A	0.0111211	0.0111211	SHAP-DNN	Important
	CLDN7	0.00422334	0.00422334	SHAP-DNN	Unimportant
	COL6A1	0.00155941	0.00155941	SHAP-DNN	Unimportant
	CTNNB1	0.0012942	0.0012942	SHAP-DNN	Unimportant
	DVL3	0.00367088	0.00367088	SHAP-DNN	Unimportant
	EEF2	0.00365052	0.00365052	SHAP-DNN	Unimportant
	EEF2K	0.00102758	0.00102758	SHAP-DNN	Unimportant
	EGFR	0.0047979	0.0047979	SHAP-DNN	Unimportant
	EIF4E	0.00509249	0.00509249	SHAP-DNN	Unimportant
	EIF4EBP1	0.0114498	0.0114498	SHAP-DNN	Important
	EIF4G1	0.00805872	0.00805872	SHAP-DNN	Unimportant
	ERCC1	0.00158871	0.00158871	SHAP-DNN	Unimportant
	ERRFI1	0.00196424	0.00196424	SHAP-DNN	Unimportant
	ETS1	0.00236652	0.00236652	SHAP-DNN	Unimportant
	FASN	0.00569598	0.00569598	SHAP-DNN	Unimportant
	FN1	0.00415309	0.00415309	SHAP-DNN	Unimportant
	FOXM1	0.00374428	0.00374428	SHAP-DNN	Unimportant
	G6PD	0.00422263	0.00422263	SHAP-DNN	Unimportant
	GAB2	0.00133374	0.00133374	SHAP-DNN	Unimportant
	GAPDH	0.00171758	0.00171758	SHAP-DNN	Unimportant
	GATA3	0.00368603	0.00368603	SHAP-DNN	Unimportant
	HSPA1A	0.00469492	0.00469492	SHAP-DNN	Unimportant
	IGFBP2	0.00204618	0.00204618	SHAP-DNN	Unimportant
	INPP4B	0.0130495	0.0130495	SHAP-DNN	Important
	IRS1	0.00177396	0.00177396	SHAP-DNN	Unimportant
	ITGA2	0.00293212	0.00293212	SHAP-DNN	Unimportant
	JUN	0.00489139	0.00489139	SHAP-DNN	Unimportant
	KDR	0.00418958	0.00418958	SHAP-DNN	Unimportant
	KIT	0.00542191	0.00542191	SHAP-DNN	Unimportant
	LCK	0.00103049	0.00103049	SHAP-DNN	Unimportant
	MAPK1	0.0050765	0.0050765	SHAP-DNN	Unimportant
	MAPK8	0.0015403	0.0015403	SHAP-DNN	Unimportant
	MAPK9	0.00402017	0.00402017	SHAP-DNN	Unimportant
	MET	0.00108677	0.00108677	SHAP-DNN	Unimportant
	MS4A1	0.0012258	0.0012258	SHAP-DNN	Unimportant
	MSH2	0.00375835	0.00375835	SHAP-DNN	Unimportant
	MSH6	0.00875284	0.00875284	SHAP-DNN	Important
	MYC	0.00236931	0.00236931	SHAP-DNN	Unimportant
	MYH11	0.00127193	0.00127193	SHAP-DNN	Unimportant
	MYH9	0.0100721	0.0100721	SHAP-DNN	Important
	NDRG1	0.00193429	0.00193429	SHAP-DNN	Unimportant
	NF2	0.00360594	0.00360594	SHAP-DNN	Unimportant
	NFKB1	0.00424583	0.00424583	SHAP-DNN	Unimportant
	NOTCH1	0.0037148	0.0037148	SHAP-DNN	Unimportant
	NRAS	0.00256471	0.00256471	SHAP-DNN	Unimportant
	NRG1	0.00730675	0.00730675	SHAP-DNN	Unimportant
	PARK7	0.00161159	0.00161159	SHAP-DNN	Unimportant
	PCNA	0.0033582	0.0033582	SHAP-DNN	Unimportant
	PDCD4	0.00116687	0.00116687	SHAP-DNN	Unimportant
	PECAM1	0.0012632	0.0012632	SHAP-DNN	Unimportant
	PGR	0.0019988	0.0019988	SHAP-DNN	Unimportant
	PIK3CA	0.00339748	0.00339748	SHAP-DNN	Unimportant
	PRDX1	0.00130695	0.00130695	SHAP-DNN	Unimportant
	PREX1	0.00448275	0.00448275	SHAP-DNN	Unimportant
	PTEN	0.00760597	0.00760597	SHAP-DNN	Unimportant
	PXN	0.000940261	0.000940261	SHAP-DNN	Unimportant
	RAB25	0.00648616	0.00648616	SHAP-DNN	Unimportant
	RAD50	0.00842211	0.00842211	SHAP-DNN	Important
	RAD51	0.00140561	0.00140561	SHAP-DNN	Unimportant
	RAF1	0.00102943	0.00102943	SHAP-DNN	Unimportant
	RB1	0.00732786	0.00732786	SHAP-DNN	Unimportant
	RBM15	0.0025016	0.0025016	SHAP-DNN	Unimportant
	RPS6	0.00739135	0.00739135	SHAP-DNN	Unimportant
	RPTOR	0.00165776	0.00165776	SHAP-DNN	Unimportant
	SERPINE1	0.010839	0.010839	SHAP-DNN	Important
	SHC1	0.00108943	0.00108943	SHAP-DNN	Unimportant
	SMAD1	0.00160073	0.00160073	SHAP-DNN	Unimportant
	SMAD3	0.00167279	0.00167279	SHAP-DNN	Unimportant
	SMAD4	0.00540028	0.00540028	SHAP-DNN	Unimportant
	SQSTM1	0.00589205	0.00589205	SHAP-DNN	Unimportant
	SRC	0.00802077	0.00802077	SHAP-DNN	Unimportant
	STAT3	0.0018901	0.0018901	SHAP-DNN	Unimportant
	STAT5A	0.00107874	0.00107874	SHAP-DNN	Unimportant
	STK11	0.00539704	0.00539704	SHAP-DNN	Unimportant
	STMN1	0.00098355	0.00098355	SHAP-DNN	Unimportant
	SYK	0.00206362	0.00206362	SHAP-DNN	Unimportant
	TFRC	0.00713651	0.00713651	SHAP-DNN	Unimportant
	TGM2	0.00100478	0.00100478	SHAP-DNN	Unimportant
	TP53	0.00108586	0.00108586	SHAP-DNN	Unimportant
	TP53BP1	0.0014647	0.0014647	SHAP-DNN	Unimportant
	TSC1	0.0015705	0.0015705	SHAP-DNN	Unimportant
	TUBA1B	0.00292091	0.00292091	SHAP-DNN	Unimportant
	WWTR1	0.00082991	0.00082991	SHAP-DNN	Unimportant
	XBP1	0.00117828	0.00117828	SHAP-DNN	Unimportant
	XRCC1	0.00953002	0.00953002	SHAP-DNN	Important
	XRCC5	0.00281109	0.00281109	SHAP-DNN	Unimportant
	YWHAE	0.00636207	0.00636207	SHAP-DNN	Unimportant
	YWHAZ	0.00592235	0.00592235	SHAP-DNN	Unimportant
	ACACA	0.489629	0.489629	LIME-DNN	Unimportant
	ACVRL1	0.554527	0.554527	LIME-DNN	Important
	ADAR	0.648213	0.648213	LIME-DNN	Important
	AKT1S1	0.371749	0.371749	LIME-DNN	Unimportant
	ANXA1	0.52695	0.52695	LIME-DNN	Important
	ANXA7	0.502426	0.502426	LIME-DNN	Unimportant
	AR	0.682817	0.682817	LIME-DNN	Important
	ARAF	0.4841	0.4841	LIME-DNN	Unimportant
	ASNS	0.521115	0.521115	LIME-DNN	Unimportant
	ATM	0.516394	0.516394	LIME-DNN	Unimportant
	BAD	0.370676	0.370676	LIME-DNN	Unimportant
	BAK1	0.345295	0.345295	LIME-DNN	Unimportant
	BAP1	0.32666	0.32666	LIME-DNN	Unimportant
	BAX	0.332007	0.332007	LIME-DNN	Unimportant
	BCL2	0.292875	0.292875	LIME-DNN	Unimportant
	BCL2L1	0.367018	0.367018	LIME-DNN	Unimportant
	BCL2L11	0.340517	0.340517	LIME-DNN	Unimportant
	BID	0.321606	0.321606	LIME-DNN	Unimportant
	BIRC2	0	0	LIME-DNN	Unimportant
	BRAF	0.428663	0.428663	LIME-DNN	Unimportant
	BRCA2	0.356027	0.356027	LIME-DNN	Unimportant
	CASP7	0.307547	0.307547	LIME-DNN	Unimportant
	CAV1	0.301265	0.301265	LIME-DNN	Unimportant
	CCNB1	0.463613	0.463613	LIME-DNN	Unimportant
	CCND1	0.402371	0.402371	LIME-DNN	Unimportant
	CCNE1	0.401387	0.401387	LIME-DNN	Unimportant
	CCNE2	0.439024	0.439024	LIME-DNN	Unimportant
	CDH1	0.390994	0.390994	LIME-DNN	Unimportant
	CDH2	0.423274	0.423274	LIME-DNN	Unimportant
	CDH3	0.397909	0.397909	LIME-DNN	Unimportant
	CDKN1A	0	0	LIME-DNN	Unimportant
	CLDN7	0.381159	0.381159	LIME-DNN	Unimportant
	COL6A1	0.366301	0.366301	LIME-DNN	Unimportant
	CTNNB1	0	0	LIME-DNN	Unimportant
	DVL3	0.479241	0.479241	LIME-DNN	Unimportant
	EEF2	0	0	LIME-DNN	Unimportant
	EEF2K	0	0	LIME-DNN	Unimportant
	EGFR	0.4468	0.4468	LIME-DNN	Unimportant
	EIF4E	0	0	LIME-DNN	Unimportant
	EIF4EBP1	0.673552	0.673552	LIME-DNN	Important
	EIF4G1	0	0	LIME-DNN	Unimportant
	ERCC1	0.428986	0.428986	LIME-DNN	Unimportant
	ERRFI1	0.467039	0.467039	LIME-DNN	Unimportant
	ETS1	0.472521	0.472521	LIME-DNN	Unimportant
	FASN	0.42833	0.42833	LIME-DNN	Unimportant
	FN1	0.486962	0.486962	LIME-DNN	Unimportant
	FOXM1	0.524857	0.524857	LIME-DNN	Important
	G6PD	0.53418	0.53418	LIME-DNN	Important
	GAB2	0.495174	0.495174	LIME-DNN	Unimportant
	GAPDH	0.448214	0.448214	LIME-DNN	Unimportant
	GATA3	0.42495	0.42495	LIME-DNN	Unimportant
	HSPA1A	0.446766	0.446766	LIME-DNN	Unimportant
	IGFBP2	0.384647	0.384647	LIME-DNN	Unimportant
	INPP4B	0.341368	0.341368	LIME-DNN	Unimportant
	IRS1	0.381676	0.381676	LIME-DNN	Unimportant
	ITGA2	0.345299	0.345299	LIME-DNN	Unimportant
	JUN	0	0	LIME-DNN	Unimportant
	KDR	0	0	LIME-DNN	Unimportant
	KIT	0	0	LIME-DNN	Unimportant
	LCK	0.401899	0.401899	LIME-DNN	Unimportant
	MAPK1	0.466329	0.466329	LIME-DNN	Unimportant
	MAPK8	0.37633	0.37633	LIME-DNN	Unimportant
	MAPK9	0.385097	0.385097	LIME-DNN	Unimportant
	MET	0	0	LIME-DNN	Unimportant
	MS4A1	0.421182	0.421182	LIME-DNN	Unimportant
	MSH2	0.484082	0.484082	LIME-DNN	Unimportant
	MSH6	0.354974	0.354974	LIME-DNN	Unimportant
	MYC	0	0	LIME-DNN	Unimportant
	MYH11	0.449795	0.449795	LIME-DNN	Unimportant
	MYH9	0.493491	0.493491	LIME-DNN	Unimportant
	NDRG1	0.445935	0.445935	LIME-DNN	Unimportant
	NF2	0.41622	0.41622	LIME-DNN	Unimportant
	NFKB1	0.425556	0.425556	LIME-DNN	Unimportant
	NOTCH1	0.370381	0.370381	LIME-DNN	Unimportant
	NRAS	0.434381	0.434381	LIME-DNN	Unimportant
	NRG1	0.409637	0.409637	LIME-DNN	Unimportant
	PARK7	0.471525	0.471525	LIME-DNN	Unimportant
	PCNA	0.378797	0.378797	LIME-DNN	Unimportant
	PDCD4	0.426614	0.426614	LIME-DNN	Unimportant
	PECAM1	0.32091	0.32091	LIME-DNN	Unimportant
	PGR	0.39991	0.39991	LIME-DNN	Unimportant
	PIK3CA	0.323206	0.323206	LIME-DNN	Unimportant
	PRDX1	0.243993	0.243993	LIME-DNN	Unimportant
	PREX1	0.116286	0.116286	LIME-DNN	Unimportant
	PTEN	0.0260267	0.0260267	LIME-DNN	Unimportant
	PXN	0	0	LIME-DNN	Unimportant
	RAB25	0	0	LIME-DNN	Unimportant
	RAD50	0	0	LIME-DNN	Unimportant
	RAD51	0	0	LIME-DNN	Unimportant
	RAF1	0.304755	0.304755	LIME-DNN	Unimportant
	RB1	0	0	LIME-DNN	Unimportant
	RBM15	0	0	LIME-DNN	Unimportant
	RPS6	0	0	LIME-DNN	Unimportant
	RPTOR	0	0	LIME-DNN	Unimportant
	SERPINE1	0.337425	0.337425	LIME-DNN	Unimportant
	SHC1	0	0	LIME-DNN	Unimportant
	SMAD1	0	0	LIME-DNN	Unimportant
	SMAD3	0	0	LIME-DNN	Unimportant
	SMAD4	0	0	LIME-DNN	Unimportant
	SQSTM1	0	0	LIME-DNN	Unimportant
	SRC	0	0	LIME-DNN	Unimportant
	STAT3	0	0	LIME-DNN	Unimportant
	STAT5A	0	0	LIME-DNN	Unimportant
	STK11	0.38725	0.38725	LIME-DNN	Unimportant
	STMN1	0	0	LIME-DNN	Unimportant
	SYK	0	0	LIME-DNN	Unimportant
	TFRC	0	0	LIME-DNN	Unimportant
	TGM2	0	0	LIME-DNN	Unimportant
	TP53	0	0	LIME-DNN	Unimportant
	TP53BP1	0.544047	0.544047	LIME-DNN	Important
	TSC1	0	0	LIME-DNN	Unimportant
	TUBA1B	0.631917	0.631917	LIME-DNN	Important
	WWTR1	0	0	LIME-DNN	Unimportant
	XBP1	0	0	LIME-DNN	Unimportant
	XRCC1	0	0	LIME-DNN	Unimportant
	XRCC5	0.394115	0.394115	LIME-DNN	Unimportant
	YWHAE	0.386753	0.386753	LIME-DNN	Unimportant
	YWHAZ	0.809201	0.809201	LIME-DNN	Important
	ACACA	0.046916	0.046916	HRT-DNN	Unimportant
	ACVRL1	0.000868589	0.000868589	HRT-DNN	Unimportant
	ADAR	0.496643	0.496643	HRT-DNN	Unimportant
	AKT1S1	0.240012	0.240012	HRT-DNN	Unimportant
	ANXA1	0.00501828	0.00501828	HRT-DNN	Unimportant
	ANXA7	0.667996	0.667996	HRT-DNN	Unimportant
	AR	1.56907	1.56907	HRT-DNN	Unimportant
	ARAF	2.12537	2.12537	HRT-DNN	Important
	ASNS	3.00043	3.00043	HRT-DNN	Important
	ATM	3.00043	3.00043	HRT-DNN	Important
	BAD	0.280275	0.280275	HRT-DNN	Unimportant
	BAK1	0.259282	0.259282	HRT-DNN	Unimportant
	BAP1	0.294143	0.294143	HRT-DNN	Unimportant
	BAX	0.0997939	0.0997939	HRT-DNN	Unimportant
	BCL2	0.377185	0.377185	HRT-DNN	Unimportant
	BCL2L1	0.00854377	0.00854377	HRT-DNN	Unimportant
	BCL2L11	0.192561	0.192561	HRT-DNN	Unimportant
	BID	0.00699785	0.00699785	HRT-DNN	Unimportant
	BIRC2	0.00195677	0.00195677	HRT-DNN	Unimportant
	BRAF	3.00043	3.00043	HRT-DNN	Important
	BRCA2	0.186186	0.186186	HRT-DNN	Unimportant
	CASP7	0.000651279	0.000651279	HRT-DNN	Unimportant
	CAV1	0.134738	0.134738	HRT-DNN	Unimportant
	CCNB1	0.00965139	0.00965139	HRT-DNN	Unimportant
	CCND1	0	0	HRT-DNN	Unimportant
	CCNE1	0.0179367	0.0179367	HRT-DNN	Unimportant
	CCNE2	1.82434	1.82434	HRT-DNN	Unimportant
	CDH1	0.00130354	0.00130354	HRT-DNN	Unimportant
	CDH2	1.57719	1.57719	HRT-DNN	Unimportant
	CDH3	0.334853	0.334853	HRT-DNN	Unimportant
	CDKN1A	3.00043	3.00043	HRT-DNN	Important
	CLDN7	1.39298	1.39298	HRT-DNN	Unimportant
	COL6A1	0.250312	0.250312	HRT-DNN	Unimportant
	CTNNB1	0.180233	0.180233	HRT-DNN	Unimportant
	DVL3	0.356488	0.356488	HRT-DNN	Unimportant
	EEF2	0.402739	0.402739	HRT-DNN	Unimportant
	EEF2K	0.0107618	0.0107618	HRT-DNN	Unimportant
	EGFR	0.452045	0.452045	HRT-DNN	Unimportant
	EIF4E	0.361945	0.361945	HRT-DNN	Unimportant
	EIF4EBP1	1.79631	1.79631	HRT-DNN	Unimportant
	EIF4G1	0.351099	0.351099	HRT-DNN	Unimportant
	ERCC1	0.121338	0.121338	HRT-DNN	Unimportant
	ERRFI1	0.489219	0.489219	HRT-DNN	Unimportant
	ETS1	0.784268	0.784268	HRT-DNN	Unimportant
	FASN	0.230319	0.230319	HRT-DNN	Unimportant
	FN1	0.0717822	0.0717822	HRT-DNN	Unimportant
	FOXM1	0.441726	0.441726	HRT-DNN	Unimportant
	G6PD	0.5956	0.5956	HRT-DNN	Unimportant
	GAB2	1.07875	1.07875	HRT-DNN	Unimportant
	GAPDH	0.65999	0.65999	HRT-DNN	Unimportant
	GATA3	0.443529	0.443529	HRT-DNN	Unimportant
	HSPA1A	0.0402012	0.0402012	HRT-DNN	Unimportant
	IGFBP2	0.0204307	0.0204307	HRT-DNN	Unimportant
	INPP4B	3.00043	3.00043	HRT-DNN	Important
	IRS1	0.0488537	0.0488537	HRT-DNN	Unimportant
	ITGA2	0.233278	0.233278	HRT-DNN	Unimportant
	JUN	0.16411	0.16411	HRT-DNN	Unimportant
	KDR	0.0114295	0.0114295	HRT-DNN	Unimportant
	KIT	1.72168	1.72168	HRT-DNN	Unimportant
	LCK	0.221921	0.221921	HRT-DNN	Unimportant
	MAPK1	0.111693	0.111693	HRT-DNN	Unimportant
	MAPK8	0.411602	0.411602	HRT-DNN	Unimportant
	MAPK9	0.0671999	0.0671999	HRT-DNN	Unimportant
	MET	0.144612	0.144612	HRT-DNN	Unimportant
	MS4A1	0.0319511	0.0319511	HRT-DNN	Unimportant
	MSH2	0	0	HRT-DNN	Unimportant
	MSH6	2.30146	2.30146	HRT-DNN	Important
	MYC	0.236632	0.236632	HRT-DNN	Unimportant
	MYH11	0.0756381	0.0756381	HRT-DNN	Unimportant
	MYH9	0.98971	0.98971	HRT-DNN	Unimportant
	NDRG1	0.0328861	0.0328861	HRT-DNN	Unimportant
	NF2	0.425246	0.425246	HRT-DNN	Unimportant
	NFKB1	1.53061	1.53061	HRT-DNN	Unimportant
	NOTCH1	0.0179367	0.0179367	HRT-DNN	Unimportant
	NRAS	2.52331	2.52331	HRT-DNN	Important
	NRG1	3.00043	3.00043	HRT-DNN	Important
	PARK7	0.250312	0.250312	HRT-DNN	Unimportant
	PCNA	0.0227105	0.0227105	HRT-DNN	Unimportant
	PDCD4	0.338149	0.338149	HRT-DNN	Unimportant
	PECAM1	0.00217474	0.00217474	HRT-DNN	Unimportant
	PGR	0.0361744	0.0361744	HRT-DNN	Unimportant
	PIK3CA	2.52331	2.52331	HRT-DNN	Important
	PRDX1	0	0	HRT-DNN	Unimportant
	PREX1	1.18752	1.18752	HRT-DNN	Unimportant
	PTEN	0.463245	0.463245	HRT-DNN	Unimportant
	PXN	0.0779681	0.0779681	HRT-DNN	Unimportant
	RAB25	1.49528	1.49528	HRT-DNN	Unimportant
	RAD50	3.00043	3.00043	HRT-DNN	Important
	RAD51	1.08928	1.08928	HRT-DNN	Unimportant
	RAF1	0.129445	0.129445	HRT-DNN	Unimportant
	RB1	3.00043	3.00043	HRT-DNN	Important
	RBM15	0.722825	0.722825	HRT-DNN	Unimportant
	RPS6	0.194594	0.194594	HRT-DNN	Unimportant
	RPTOR	0.186853	0.186853	HRT-DNN	Unimportant
	SERPINE1	0.0500692	0.0500692	HRT-DNN	Unimportant
	SHC1	0	0	HRT-DNN	Unimportant
	SMAD1	0.127113	0.127113	HRT-DNN	Unimportant
	SMAD3	0.0500692	0.0500692	HRT-DNN	Unimportant
	SMAD4	1.35207	1.35207	HRT-DNN	Unimportant
	SQSTM1	1.25225	1.25225	HRT-DNN	Unimportant
	SRC	1.31919	1.31919	HRT-DNN	Unimportant
	STAT3	0.0179367	0.0179367	HRT-DNN	Unimportant
	STAT5A	0.37822	0.37822	HRT-DNN	Unimportant
	STK11	0.324198	0.324198	HRT-DNN	Unimportant
	STMN1	0.0803108	0.0803108	HRT-DNN	Unimportant
	SYK	0.153479	0.153479	HRT-DNN	Unimportant
	TFRC	0.849678	0.849678	HRT-DNN	Unimportant
	TGM2	0.0305524	0.0305524	HRT-DNN	Unimportant
	TP53	0.00195677	0.00195677	HRT-DNN	Unimportant
	TP53BP1	0.932248	0.932248	HRT-DNN	Unimportant
	TSC1	0.191548	0.191548	HRT-DNN	Unimportant
	TUBA1B	0.282348	0.282348	HRT-DNN	Unimportant
	WWTR1	0.0824037	0.0824037	HRT-DNN	Unimportant
	XBP1	0.00173892	0.00173892	HRT-DNN	Unimportant
	XRCC1	2.07102	2.07102	HRT-DNN	Important
	XRCC5	0.00876507	0.00876507	HRT-DNN	Unimportant
	YWHAE	0.0147831	0.0147831	HRT-DNN	Unimportant
	YWHAZ	0.0720382	0.0720382	HRT-DNN	Unimportant
	ACACA	1.47153	1.47153	SNGM-DNN	Unimportant
	ACVRL1	2.0145	2.0145	SNGM-DNN	Unimportant
	ADAR	4.6298	4.6298	SNGM-DNN	Unimportant
	AKT1S1	-1.16578	-1.16578	SNGM-DNN	Unimportant
	ANXA1	0.949638	0.949638	SNGM-DNN	Unimportant
	ANXA7	18.3551	18.3551	SNGM-DNN	Important
	AR	10.5261	10.5261	SNGM-DNN	Unimportant
	ARAF	15.1291	15.1291	SNGM-DNN	Unimportant
	ASNS	12.7659	12.7659	SNGM-DNN	Unimportant
	ATM	13.2259	13.2259	SNGM-DNN	Unimportant
	BAD	-0.129089	-0.129089	SNGM-DNN	Unimportant
	BAK1	11.7476	11.7476	SNGM-DNN	Unimportant
	BAP1	-2.54212	-2.54212	SNGM-DNN	Unimportant
	BAX	-2.2071	-2.2071	SNGM-DNN	Unimportant
	BCL2	7.87027	7.87027	SNGM-DNN	Unimportant
	BCL2L1	-2.41402	-2.41402	SNGM-DNN	Unimportant
	BCL2L11	-2.45246	-2.45246	SNGM-DNN	Unimportant
	BID	2.80399	2.80399	SNGM-DNN	Unimportant
	BIRC2	-2.04039	-2.04039	SNGM-DNN	Unimportant
	BRAF	7.98492	7.98492	SNGM-DNN	Unimportant
	BRCA2	-2.74876	-2.74876	SNGM-DNN	Unimportant
	CASP7	2.34277	2.34277	SNGM-DNN	Unimportant
	CAV1	2.12197	2.12197	SNGM-DNN	Unimportant
	CCNB1	5.99338	5.99338	SNGM-DNN	Unimportant
	CCND1	3.08187	3.08187	SNGM-DNN	Unimportant
	CCNE1	5.95572	5.95572	SNGM-DNN	Unimportant
	CCNE2	5.83962	5.83962	SNGM-DNN	Unimportant
	CDH1	-1.41017	-1.41017	SNGM-DNN	Unimportant
	CDH2	2.6857	2.6857	SNGM-DNN	Unimportant
	CDH3	2.66057	2.66057	SNGM-DNN	Unimportant
	CDKN1A	18.1478	18.1478	SNGM-DNN	Important
	CLDN7	7.50658	7.50658	SNGM-DNN	Unimportant
	COL6A1	-1.26494	-1.26494	SNGM-DNN	Unimportant
	CTNNB1	-1.52443	-1.52443	SNGM-DNN	Unimportant
	DVL3	3.99823	3.99823	SNGM-DNN	Unimportant
	EEF2	5.14198	5.14198	SNGM-DNN	Unimportant
	EEF2K	-1.98102	-1.98102	SNGM-DNN	Unimportant
	EGFR	11.6229	11.6229	SNGM-DNN	Unimportant
	EIF4E	6.92407	6.92407	SNGM-DNN	Unimportant
	EIF4EBP1	20.1627	20.1627	SNGM-DNN	Important
	EIF4G1	14.329	14.329	SNGM-DNN	Unimportant
	ERCC1	-0.0697945	-0.0697945	SNGM-DNN	Unimportant
	ERRFI1	2.37644	2.37644	SNGM-DNN	Unimportant
	ETS1	1.22316	1.22316	SNGM-DNN	Unimportant
	FASN	8.55017	8.55017	SNGM-DNN	Unimportant
	FN1	5.78974	5.78974	SNGM-DNN	Unimportant
	FOXM1	4.79818	4.79818	SNGM-DNN	Unimportant
	G6PD	6.12906	6.12906	SNGM-DNN	Unimportant
	GAB2	-2.37013	-2.37013	SNGM-DNN	Unimportant
	GAPDH	0.798061	0.798061	SNGM-DNN	Unimportant
	GATA3	4.08152	4.08152	SNGM-DNN	Unimportant
	HSPA1A	6.77265	6.77265	SNGM-DNN	Unimportant
	IGFBP2	1.01084	1.01084	SNGM-DNN	Unimportant
	INPP4B	27.3178	27.3178	SNGM-DNN	Important
	IRS1	0.253591	0.253591	SNGM-DNN	Unimportant
	ITGA2	2.5442	2.5442	SNGM-DNN	Unimportant
	JUN	7.00644	7.00644	SNGM-DNN	Unimportant
	KDR	6.12247	6.12247	SNGM-DNN	Unimportant
	KIT	8.40353	8.40353	SNGM-DNN	Unimportant
	LCK	-1.62483	-1.62483	SNGM-DNN	Unimportant
	MAPK1	8.18742	8.18742	SNGM-DNN	Unimportant
	MAPK8	-0.432774	-0.432774	SNGM-DNN	Unimportant
	MAPK9	6.92373	6.92373	SNGM-DNN	Unimportant
	MET	-1.58525	-1.58525	SNGM-DNN	Unimportant
	MS4A1	-0.664948	-0.664948	SNGM-DNN	Unimportant
	MSH2	3.6344	3.6344	SNGM-DNN	Unimportant
	MSH6	15.0925	15.0925	SNGM-DNN	Unimportant
	MYC	1.03717	1.03717	SNGM-DNN	Unimportant
	MYH11	-0.510868	-0.510868	SNGM-DNN	Unimportant
	MYH9	19.6224	19.6224	SNGM-DNN	Important
	NDRG1	1.65928	1.65928	SNGM-DNN	Unimportant
	NF2	5.38181	5.38181	SNGM-DNN	Unimportant
	NFKB1	5.72463	5.72463	SNGM-DNN	Unimportant
	NOTCH1	4.41032	4.41032	SNGM-DNN	Unimportant
	NRAS	0.917558	0.917558	SNGM-DNN	Unimportant
	NRG1	13.8884	13.8884	SNGM-DNN	Unimportant
	PARK7	-1.20831	-1.20831	SNGM-DNN	Unimportant
	PCNA	4.62997	4.62997	SNGM-DNN	Unimportant
	PDCD4	-2.18428	-2.18428	SNGM-DNN	Unimportant
	PECAM1	-2.78001	-2.78001	SNGM-DNN	Unimportant
	PGR	1.95414	1.95414	SNGM-DNN	Unimportant
	PIK3CA	5.65382	5.65382	SNGM-DNN	Unimportant
	PRDX1	-2.13514	-2.13514	SNGM-DNN	Unimportant
	PREX1	5.87003	5.87003	SNGM-DNN	Unimportant
	PTEN	14.7395	14.7395	SNGM-DNN	Unimportant
	PXN	-2.69308	-2.69308	SNGM-DNN	Unimportant
	RAB25	10.571	10.571	SNGM-DNN	Unimportant
	RAD50	13.037	13.037	SNGM-DNN	Unimportant
	RAD51	-1.07546	-1.07546	SNGM-DNN	Unimportant
	RAF1	-0.748371	-0.748371	SNGM-DNN	Unimportant
	RB1	17.6915	17.6915	SNGM-DNN	Important
	RBM15	2.63567	2.63567	SNGM-DNN	Unimportant
	RPS6	19.4304	19.4304	SNGM-DNN	Important
	RPTOR	-0.9318	-0.9318	SNGM-DNN	Unimportant
	SERPINE1	21.9	21.9	SNGM-DNN	Important
	SHC1	-0.324364	-0.324364	SNGM-DNN	Unimportant
	SMAD1	0.745886	0.745886	SNGM-DNN	Unimportant
	SMAD3	-0.328484	-0.328484	SNGM-DNN	Unimportant
	SMAD4	8.22	8.22	SNGM-DNN	Unimportant
	SQSTM1	10.2505	10.2505	SNGM-DNN	Unimportant
	SRC	20.5535	20.5535	SNGM-DNN	Important
	STAT3	0.500267	0.500267	SNGM-DNN	Unimportant
	STAT5A	-1.90921	-1.90921	SNGM-DNN	Unimportant
	STK11	8.25393	8.25393	SNGM-DNN	Unimportant
	STMN1	-2.3547	-2.3547	SNGM-DNN	Unimportant
	SYK	0.856953	0.856953	SNGM-DNN	Unimportant
	TFRC	11.9981	11.9981	SNGM-DNN	Unimportant
	TGM2	-2.2946	-2.2946	SNGM-DNN	Unimportant
	TP53	-1.99	-1.99	SNGM-DNN	Unimportant
	TP53BP1	-0.785186	-0.785186	SNGM-DNN	Unimportant
	TSC1	1.09875	1.09875	SNGM-DNN	Unimportant
	TUBA1B	5.63906	5.63906	SNGM-DNN	Unimportant
	WWTR1	-2.15781	-2.15781	SNGM-DNN	Unimportant
	XBP1	-1.4722	-1.4722	SNGM-DNN	Unimportant
	XRCC1	17.4678	17.4678	SNGM-DNN	Important
	XRCC5	3.21161	3.21161	SNGM-DNN	Unimportant
	YWHAE	11.7782	11.7782	SNGM-DNN	Unimportant
	YWHAZ	15.2114	15.2114	SNGM-DNN	Unimportant
	ACACA	0.000508465	0.926326	PermFIT-RF	Unimportant
	ACVRL1	0.00030428	0.605977	PermFIT-RF	Unimportant
	ADAR	8.38851e-05	0.390167	PermFIT-RF	Unimportant
	AKT1S1	-6.0137e-05	0.225456	PermFIT-RF	Unimportant
	ANXA1	4.02942e-05	0.348888	PermFIT-RF	Unimportant
	ANXA7	0.00424638	2.3679	PermFIT-RF	Important
	AR	0.000481154	0.623315	PermFIT-RF	Unimportant
	ARAF	0.0023888	1.9325	PermFIT-RF	Unimportant
	ASNS	0.00229228	1.75132	PermFIT-RF	Unimportant
	ATM	0.00303997	2.09689	PermFIT-RF	Unimportant
	BAD	-0.000309225	0.0530167	PermFIT-RF	Unimportant
	BAK1	0.00191739	1.4651	PermFIT-RF	Unimportant
	BAP1	-0.000214055	0.104144	PermFIT-RF	Unimportant
	BAX	-0.000220836	0.0939545	PermFIT-RF	Unimportant
	BCL2	0.000449242	0.599918	PermFIT-RF	Unimportant
	BCL2L1	-2.10493e-05	0.279561	PermFIT-RF	Unimportant
	BCL2L11	-0.000223133	0.11993	PermFIT-RF	Unimportant
	BID	-0.000108686	0.179023	PermFIT-RF	Unimportant
	BIRC2	-0.000156657	0.144818	PermFIT-RF	Unimportant
	BRAF	0.000291634	0.615381	PermFIT-RF	Unimportant
	BRCA2	0.000195396	0.496266	PermFIT-RF	Unimportant
	CASP7	0.000195655	0.45587	PermFIT-RF	Unimportant
	CAV1	-1.79343e-05	0.291481	PermFIT-RF	Unimportant
	CCNB1	-9.27923e-05	0.199252	PermFIT-RF	Unimportant
	CCND1	0.00174474	1.71477	PermFIT-RF	Unimportant
	CCNE1	-0.000231277	0.147532	PermFIT-RF	Unimportant
	CCNE2	2.29487e-06	0.303157	PermFIT-RF	Unimportant
	CDH1	-0.000192301	0.125617	PermFIT-RF	Unimportant
	CDH2	0.000337739	0.612129	PermFIT-RF	Unimportant
	CDH3	-4.81049e-05	0.246667	PermFIT-RF	Unimportant
	CDKN1A	0.00422579	2.5709	PermFIT-RF	Important
	CLDN7	0.00013151	0.402199	PermFIT-RF	Unimportant
	COL6A1	-0.000101514	0.206021	PermFIT-RF	Unimportant
	CTNNB1	0.00010049	0.431492	PermFIT-RF	Unimportant
	DVL3	-0.000255988	0.112578	PermFIT-RF	Unimportant
	EEF2	0.000138004	0.469363	PermFIT-RF	Unimportant
	EEF2K	0.000149742	0.482136	PermFIT-RF	Unimportant
	EGFR	0.000128758	0.44806	PermFIT-RF	Unimportant
	EIF4E	0.000745191	0.848575	PermFIT-RF	Unimportant
	EIF4EBP1	0.00448501	2.4874	PermFIT-RF	Important
	EIF4G1	0.00167307	1.5402	PermFIT-RF	Unimportant
	ERCC1	-0.000168448	0.127147	PermFIT-RF	Unimportant
	ERRFI1	0.000421886	0.718627	PermFIT-RF	Unimportant
	ETS1	0.000103769	0.43641	PermFIT-RF	Unimportant
	FASN	3.42251e-05	0.339515	PermFIT-RF	Unimportant
	FN1	0.000856812	1.12016	PermFIT-RF	Unimportant
	FOXM1	0.000457377	0.580871	PermFIT-RF	Unimportant
	G6PD	-2.04793e-05	0.287329	PermFIT-RF	Unimportant
	GAB2	-0.000187497	0.15999	PermFIT-RF	Unimportant
	GAPDH	1.88112e-05	0.323462	PermFIT-RF	Unimportant
	GATA3	0.000220034	0.603453	PermFIT-RF	Unimportant
	HSPA1A	5.01444e-05	0.346503	PermFIT-RF	Unimportant
	IGFBP2	0.000208184	0.561284	PermFIT-RF	Unimportant
	INPP4B	0.0127976	6.04065	PermFIT-RF	Important
	IRS1	-2.64432e-05	0.272279	PermFIT-RF	Unimportant
	ITGA2	1.88277e-05	0.317501	PermFIT-RF	Unimportant
	JUN	0.00113215	1.14824	PermFIT-RF	Unimportant
	KDR	0.000339792	0.69682	PermFIT-RF	Unimportant
	KIT	0.000365314	0.571384	PermFIT-RF	Unimportant
	LCK	0.000342246	0.629516	PermFIT-RF	Unimportant
	MAPK1	0.000767862	0.971482	PermFIT-RF	Unimportant
	MAPK8	0.000394546	0.82321	PermFIT-RF	Unimportant
	MAPK9	8.63292e-07	0.301671	PermFIT-RF	Unimportant
	MET	-0.000174979	0.112703	PermFIT-RF	Unimportant
	MS4A1	-7.60009e-06	0.291255	PermFIT-RF	Unimportant
	MSH2	-9.91361e-06	0.292223	PermFIT-RF	Unimportant
	MSH6	0.00108039	0.926916	PermFIT-RF	Unimportant
	MYC	0.000609325	1.33735	PermFIT-RF	Unimportant
	MYH11	-0.000132147	0.176034	PermFIT-RF	Unimportant
	MYH9	0.00333934	2.15749	PermFIT-RF	Unimportant
	NDRG1	0.000515438	0.911409	PermFIT-RF	Unimportant
	NF2	-0.000104502	0.199558	PermFIT-RF	Unimportant
	NFKB1	-0.000110098	0.190283	PermFIT-RF	Unimportant
	NOTCH1	1.40658e-05	0.315022	PermFIT-RF	Unimportant
	NRAS	0.000499611	0.844101	PermFIT-RF	Unimportant
	NRG1	0.000621743	0.95384	PermFIT-RF	Unimportant
	PARK7	-0.000101606	0.211521	PermFIT-RF	Unimportant
	PCNA	2.69132e-05	0.327537	PermFIT-RF	Unimportant
	PDCD4	0.000275409	0.549043	PermFIT-RF	Unimportant
	PECAM1	-0.000190104	0.110359	PermFIT-RF	Unimportant
	PGR	0.000168909	0.550992	PermFIT-RF	Unimportant
	PIK3CA	-1.57946e-05	0.284543	PermFIT-RF	Unimportant
	PRDX1	0.000230768	0.604606	PermFIT-RF	Unimportant
	PREX1	0.000110731	0.373993	PermFIT-RF	Unimportant
	PTEN	0.00214064	1.40256	PermFIT-RF	Unimportant
	PXN	1.69213e-05	0.319759	PermFIT-RF	Unimportant
	RAB25	0.000749736	1.02086	PermFIT-RF	Unimportant
	RAD50	0.00118561	1.25573	PermFIT-RF	Unimportant
	RAD51	-0.000164829	0.121857	PermFIT-RF	Unimportant
	RAF1	0.000399759	0.90052	PermFIT-RF	Unimportant
	RB1	0.00202617	1.35927	PermFIT-RF	Unimportant
	RBM15	-9.03793e-07	0.300362	PermFIT-RF	Unimportant
	RPS6	0.00106451	0.844433	PermFIT-RF	Unimportant
	RPTOR	0.000395647	0.671993	PermFIT-RF	Unimportant
	SERPINE1	0.00620962	4.08421	PermFIT-RF	Important
	SHC1	-0.000301651	0.0420983	PermFIT-RF	Unimportant
	SMAD1	0.000429691	0.680008	PermFIT-RF	Unimportant
	SMAD3	-0.000119292	0.170906	PermFIT-RF	Unimportant
	SMAD4	0.000231053	0.456388	PermFIT-RF	Unimportant
	SQSTM1	0.000454678	0.657066	PermFIT-RF	Unimportant
	SRC	0.00184104	1.39498	PermFIT-RF	Unimportant
	STAT3	-0.000206741	0.127085	PermFIT-RF	Unimportant
	STAT5A	0.00033529	0.804483	PermFIT-RF	Unimportant
	STK11	0.00956039	4.05229	PermFIT-RF	Important
	STMN1	-0.000221288	0.0940155	PermFIT-RF	Unimportant
	SYK	-0.000343694	0.0365376	PermFIT-RF	Unimportant
	TFRC	0.0012758	1.67916	PermFIT-RF	Unimportant
	TGM2	-0.000218588	0.117894	PermFIT-RF	Unimportant
	TP53	-6.66693e-05	0.24322	PermFIT-RF	Unimportant
	TP53BP1	0.000241446	0.628717	PermFIT-RF	Unimportant
	TSC1	-9.66414e-05	0.190665	PermFIT-RF	Unimportant
	TUBA1B	-0.000248016	0.112506	PermFIT-RF	Unimportant
	WWTR1	-0.000225927	0.102833	PermFIT-RF	Unimportant
	XBP1	-0.000216883	0.110181	PermFIT-RF	Unimportant
	XRCC1	0.0013617	1.50156	PermFIT-RF	Unimportant
	XRCC5	0.000316735	0.726547	PermFIT-RF	Unimportant
	YWHAE	0.00208322	2.13702	PermFIT-RF	Unimportant
	YWHAZ	0.000471464	0.664963	PermFIT-RF	Unimportant
	ACACA	0.000497215	1.65349	Vanilla-RF	Important
	ACVRL1	0.000161467	0.572016	Vanilla-RF	Unimportant
	ADAR	0.000168739	0.651415	Vanilla-RF	Unimportant
	AKT1S1	8.38527e-05	0.473285	Vanilla-RF	Unimportant
	ANXA1	0.000199706	0.761313	Vanilla-RF	Unimportant
	ANXA7	0.00335842	10.406	Vanilla-RF	Important
	AR	0.000323656	0.911765	Vanilla-RF	Unimportant
	ARAF	0.00174577	5.42324	Vanilla-RF	Important
	ASNS	0.00233489	9.4581	Vanilla-RF	Important
	ATM	0.00247499	7.90381	Vanilla-RF	Important
	BAD	-5.78619e-05	0.217215	Vanilla-RF	Unimportant
	BAK1	0.00156307	4.75011	Vanilla-RF	Important
	BAP1	-3.55795e-05	0.243469	Vanilla-RF	Unimportant
	BAX	-5.49935e-06	0.29208	Vanilla-RF	Unimportant
	BCL2	0.000639212	1.72205	Vanilla-RF	Important
	BCL2L1	6.90393e-05	0.440891	Vanilla-RF	Unimportant
	BCL2L11	-8.53742e-05	0.19028	Vanilla-RF	Unimportant
	BID	7.84721e-05	0.461476	Vanilla-RF	Unimportant
	BIRC2	6.07714e-05	0.414571	Vanilla-RF	Unimportant
	BRAF	0.000195914	0.717191	Vanilla-RF	Unimportant
	BRCA2	0.000174904	0.616667	Vanilla-RF	Unimportant
	CASP7	0.000357312	1.12215	Vanilla-RF	Unimportant
	CAV1	0.000426981	1.14056	Vanilla-RF	Unimportant
	CCNB1	3.94237e-05	0.375475	Vanilla-RF	Unimportant
	CCND1	0.00148994	5.35902	Vanilla-RF	Important
	CCNE1	6.14034e-05	0.40621	Vanilla-RF	Unimportant
	CCNE2	7.32821e-05	0.43082	Vanilla-RF	Unimportant
	CDH1	4.58946e-05	0.386336	Vanilla-RF	Unimportant
	CDH2	0.000223498	0.842141	Vanilla-RF	Unimportant
	CDH3	7.72976e-06	0.313548	Vanilla-RF	Unimportant
	CDKN1A	0.00288326	8.86778	Vanilla-RF	Important
	CLDN7	0.000351489	1.06199	Vanilla-RF	Unimportant
	COL6A1	-4.56048e-05	0.233002	Vanilla-RF	Unimportant
	CTNNB1	0.000160049	0.633696	Vanilla-RF	Unimportant
	DVL3	-3.22572e-05	0.250948	Vanilla-RF	Unimportant
	EEF2	0.000244106	0.852478	Vanilla-RF	Unimportant
	EEF2K	0.000313004	1.05235	Vanilla-RF	Unimportant
	EGFR	0.000426549	1.55493	Vanilla-RF	Important
	EIF4E	0.000730454	2.17505	Vanilla-RF	Important
	EIF4EBP1	0.00373109	13.1703	Vanilla-RF	Important
	EIF4G1	0.00193456	6.22989	Vanilla-RF	Important
	ERCC1	5.78067e-05	0.42255	Vanilla-RF	Unimportant
	ERRFI1	0.000533028	1.45969	Vanilla-RF	Unimportant
	ETS1	0.000178851	0.698355	Vanilla-RF	Unimportant
	FASN	0.000210262	0.810953	Vanilla-RF	Unimportant
	FN1	0.000525253	1.4749	Vanilla-RF	Unimportant
	FOXM1	0.000874738	2.49651	Vanilla-RF	Important
	G6PD	0.000316312	0.90948	Vanilla-RF	Unimportant
	GAB2	0.000179528	0.648645	Vanilla-RF	Unimportant
	GAPDH	0.000181335	0.722555	Vanilla-RF	Unimportant
	GATA3	0.000237572	0.878063	Vanilla-RF	Unimportant
	HSPA1A	0.000312961	1.03448	Vanilla-RF	Unimportant
	IGFBP2	0.000300935	1.04915	Vanilla-RF	Unimportant
	INPP4B	0.00948784	Inf	Vanilla-RF	Important
	IRS1	0.000167002	0.668392	Vanilla-RF	Unimportant
	ITGA2	0.000132257	0.577297	Vanilla-RF	Unimportant
	JUN	0.00165366	5.44952	Vanilla-RF	Important
	KDR	0.000509494	1.83308	Vanilla-RF	Important
	KIT	0.000558998	1.66388	Vanilla-RF	Important
	LCK	0.000388604	1.13638	Vanilla-RF	Unimportant
	MAPK1	0.000736172	2.38369	Vanilla-RF	Important
	MAPK8	0.000393718	1.25083	Vanilla-RF	Unimportant
	MAPK9	0.000163655	0.643516	Vanilla-RF	Unimportant
	MET	4.33597e-05	0.377591	Vanilla-RF	Unimportant
	MS4A1	0.00012219	0.563233	Vanilla-RF	Unimportant
	MSH2	0.000172433	0.626863	Vanilla-RF	Unimportant
	MSH6	0.00101083	3.14008	Vanilla-RF	Important
	MYC	0.000547871	1.90663	Vanilla-RF	Important
	MYH11	-2.49372e-06	0.297103	Vanilla-RF	Unimportant
	MYH9	0.00259287	8.60558	Vanilla-RF	Important
	NDRG1	0.00031295	0.982591	Vanilla-RF	Unimportant
	NF2	0.000141727	0.606389	Vanilla-RF	Unimportant
	NFKB1	0.000149039	0.600046	Vanilla-RF	Unimportant
	NOTCH1	0.000264814	0.92303	Vanilla-RF	Unimportant
	NRAS	0.000430351	1.44345	Vanilla-RF	Unimportant
	NRG1	0.000497799	1.58979	Vanilla-RF	Important
	PARK7	8.31617e-05	0.44326	Vanilla-RF	Unimportant
	PCNA	0.000237061	0.837135	Vanilla-RF	Unimportant
	PDCD4	0.000417656	1.32656	Vanilla-RF	Unimportant
	PECAM1	-1.25274e-05	0.27997	Vanilla-RF	Unimportant
	PGR	0.000218781	0.770631	Vanilla-RF	Unimportant
	PIK3CA	8.36027e-05	0.467002	Vanilla-RF	Unimportant
	PRDX1	0.000157119	0.61091	Vanilla-RF	Unimportant
	PREX1	0.000411941	1.09895	Vanilla-RF	Unimportant
	PTEN	0.00254138	8.63194	Vanilla-RF	Important
	PXN	0.000174453	0.655488	Vanilla-RF	Unimportant
	RAB25	0.000684267	2.2432	Vanilla-RF	Important
	RAD50	0.00117142	3.968	Vanilla-RF	Important
	RAD51	0.000103042	0.517608	Vanilla-RF	Unimportant
	RAF1	0.000462282	1.48473	Vanilla-RF	Unimportant
	RB1	0.00224962	6.80401	Vanilla-RF	Important
	RBM15	0.000116193	0.532062	Vanilla-RF	Unimportant
	RPS6	0.00157068	4.88499	Vanilla-RF	Important
	RPTOR	0.000314711	0.945597	Vanilla-RF	Unimportant
	SERPINE1	0.00528075	Inf	Vanilla-RF	Important
	SHC1	-2.92603e-05	0.249013	Vanilla-RF	Unimportant
	SMAD1	0.000574713	1.7879	Vanilla-RF	Important
	SMAD3	5.15256e-05	0.400786	Vanilla-RF	Unimportant
	SMAD4	0.000479431	1.33385	Vanilla-RF	Unimportant
	SQSTM1	0.000687402	2.08334	Vanilla-RF	Important
	SRC	0.0020786	6.93763	Vanilla-RF	Important
	STAT3	9.54207e-05	0.478191	Vanilla-RF	Unimportant
	STAT5A	0.000346274	1.26156	Vanilla-RF	Unimportant
	STK11	0.00805871	Inf	Vanilla-RF	Important
	STMN1	-7.26535e-05	0.192275	Vanilla-RF	Unimportant
	SYK	-3.23165e-05	0.244555	Vanilla-RF	Unimportant
	TFRC	0.00113026	4.03692	Vanilla-RF	Important
	TGM2	-1.68927e-05	0.273778	Vanilla-RF	Unimportant
	TP53	0.000161184	0.62384	Vanilla-RF	Unimportant
	TP53BP1	0.000140259	0.581954	Vanilla-RF	Unimportant
	TSC1	0.000181621	0.709357	Vanilla-RF	Unimportant
	TUBA1B	1.98502e-05	0.336765	Vanilla-RF	Unimportant
	WWTR1	3.0238e-05	0.359246	Vanilla-RF	Unimportant
	XBP1	-1.55179e-05	0.275222	Vanilla-RF	Unimportant
	XRCC1	0.00104404	3.08722	Vanilla-RF	Important
	XRCC5	0.000382601	1.28469	Vanilla-RF	Unimportant
	YWHAE	0.00148159	5.11295	Vanilla-RF	Important
	YWHAZ	0.000880663	2.95789	Vanilla-RF	Important
	ACACA	-0.000524634	0.17996	PermFIT-SVM	Unimportant
	ACVRL1	-0.000572815	0.129936	PermFIT-SVM	Unimportant
	ADAR	0.000229331	0.366516	PermFIT-SVM	Unimportant
	AKT1S1	-0.000128709	0.257661	PermFIT-SVM	Unimportant
	ANXA1	0.000131129	0.342283	PermFIT-SVM	Unimportant
	ANXA7	0.00687775	1.93426	PermFIT-SVM	Unimportant
	AR	0.00112365	0.77257	PermFIT-SVM	Unimportant
	ARAF	0.00704725	1.61231	PermFIT-SVM	Unimportant
	ASNS	0.0026277	1.01723	PermFIT-SVM	Unimportant
	ATM	0.00481902	1.57194	PermFIT-SVM	Unimportant
	BAD	0.000107048	0.327532	PermFIT-SVM	Unimportant
	BAK1	0.00150668	0.757765	PermFIT-SVM	Unimportant
	BAP1	9.8565e-05	0.332109	PermFIT-SVM	Unimportant
	BAX	-0.000909249	0.0453002	PermFIT-SVM	Unimportant
	BCL2	0.000347855	0.403797	PermFIT-SVM	Unimportant
	BCL2L1	-0.000419492	0.15183	PermFIT-SVM	Unimportant
	BCL2L11	0.000874928	0.559911	PermFIT-SVM	Unimportant
	BID	-0.000577115	0.0884262	PermFIT-SVM	Unimportant
	BIRC2	-0.00106371	0.0897615	PermFIT-SVM	Unimportant
	BRAF	0.00477773	1.61624	PermFIT-SVM	Unimportant
	BRCA2	0.000425228	0.460878	PermFIT-SVM	Unimportant
	CASP7	-0.000905764	0.115796	PermFIT-SVM	Unimportant
	CAV1	-0.000807394	0.0294542	PermFIT-SVM	Unimportant
	CCNB1	-0.000563279	0.103438	PermFIT-SVM	Unimportant
	CCND1	-0.000505106	0.124021	PermFIT-SVM	Unimportant
	CCNE1	-0.000501926	0.104322	PermFIT-SVM	Unimportant
	CCNE2	0.00190287	0.770777	PermFIT-SVM	Unimportant
	CDH1	-0.000918278	0.0381569	PermFIT-SVM	Unimportant
	CDH2	0.00290534	0.866271	PermFIT-SVM	Unimportant
	CDH3	0.00215816	0.819968	PermFIT-SVM	Unimportant
	CDKN1A	0.01359	3.52959	PermFIT-SVM	Important
	CLDN7	-0.000168078	0.236563	PermFIT-SVM	Unimportant
	COL6A1	-5.41009e-05	0.282791	PermFIT-SVM	Unimportant
	CTNNB1	0.000795506	0.613822	PermFIT-SVM	Unimportant
	DVL3	0.000102729	0.334524	PermFIT-SVM	Unimportant
	EEF2	0.000851293	0.606415	PermFIT-SVM	Unimportant
	EEF2K	-0.000600992	0.0665341	PermFIT-SVM	Unimportant
	EGFR	-6.4004e-06	0.297388	PermFIT-SVM	Unimportant
	EIF4E	0.000952344	0.530251	PermFIT-SVM	Unimportant
	EIF4EBP1	0.011631	2.81599	PermFIT-SVM	Important
	EIF4G1	0.00410721	1.27497	PermFIT-SVM	Unimportant
	ERCC1	-0.000726135	0.0656107	PermFIT-SVM	Unimportant
	ERRFI1	-0.000852719	0.0674346	PermFIT-SVM	Unimportant
	ETS1	0.00014955	0.347264	PermFIT-SVM	Unimportant
	FASN	0.000578101	0.524462	PermFIT-SVM	Unimportant
	FN1	0.00122425	0.621183	PermFIT-SVM	Unimportant
	FOXM1	-0.000918595	0.0802246	PermFIT-SVM	Unimportant
	G6PD	-0.000369957	0.179984	PermFIT-SVM	Unimportant
	GAB2	-0.000231294	0.255044	PermFIT-SVM	Unimportant
	GAPDH	-0.000652371	0.0844144	PermFIT-SVM	Unimportant
	GATA3	0.000661379	0.540819	PermFIT-SVM	Unimportant
	HSPA1A	-0.000616592	0.166237	PermFIT-SVM	Unimportant
	IGFBP2	-0.000634839	0.100378	PermFIT-SVM	Unimportant
	INPP4B	0.016439	4.34731	PermFIT-SVM	Important
	IRS1	-0.000309032	0.184808	PermFIT-SVM	Unimportant
	ITGA2	0.00152916	0.809353	PermFIT-SVM	Unimportant
	JUN	-0.000677113	0.150139	PermFIT-SVM	Unimportant
	KDR	-0.000424574	0.109576	PermFIT-SVM	Unimportant
	KIT	4.55716e-05	0.317454	PermFIT-SVM	Unimportant
	LCK	-0.000289847	0.199602	PermFIT-SVM	Unimportant
	MAPK1	0.00022921	0.377717	PermFIT-SVM	Unimportant
	MAPK8	-0.00062557	0.0788617	PermFIT-SVM	Unimportant
	MAPK9	2.05314e-05	0.307202	PermFIT-SVM	Unimportant
	MET	-0.000492941	0.111972	PermFIT-SVM	Unimportant
	MS4A1	-0.000714964	0.0707744	PermFIT-SVM	Unimportant
	MSH2	-0.000971814	0.0414289	PermFIT-SVM	Unimportant
	MSH6	0.00544081	1.6453	PermFIT-SVM	Unimportant
	MYC	0.000195541	0.376893	PermFIT-SVM	Unimportant
	MYH11	-0.000700194	0.0244745	PermFIT-SVM	Unimportant
	MYH9	0.00786423	2.0775	PermFIT-SVM	Unimportant
	NDRG1	-0.000497459	0.113803	PermFIT-SVM	Unimportant
	NF2	0.00105713	0.66824	PermFIT-SVM	Unimportant
	NFKB1	0.000504197	0.443481	PermFIT-SVM	Unimportant
	NOTCH1	-0.000737286	0.0867177	PermFIT-SVM	Unimportant
	NRAS	0.000538117	0.450985	PermFIT-SVM	Unimportant
	NRG1	0.00492447	1.98712	PermFIT-SVM	Unimportant
	PARK7	-0.00012873	0.269696	PermFIT-SVM	Unimportant
	PCNA	-0.000361444	0.174126	PermFIT-SVM	Unimportant
	PDCD4	-0.000170367	0.262624	PermFIT-SVM	Unimportant
	PECAM1	-0.000887903	0.0498941	PermFIT-SVM	Unimportant
	PGR	-0.000464886	0.15878	PermFIT-SVM	Unimportant
	PIK3CA	0.00103248	0.590347	PermFIT-SVM	Unimportant
	PRDX1	-0.000602611	0.117166	PermFIT-SVM	Unimportant
	PREX1	0.000196572	0.369941	PermFIT-SVM	Unimportant
	PTEN	0.000812218	0.596451	PermFIT-SVM	Unimportant
	PXN	-0.000449553	0.123545	PermFIT-SVM	Unimportant
	RAB25	0.000449695	0.469035	PermFIT-SVM	Unimportant
	RAD50	0.004293	1.44609	PermFIT-SVM	Unimportant
	RAD51	-0.000559012	0.11114	PermFIT-SVM	Unimportant
	RAF1	0.000372999	0.507857	PermFIT-SVM	Unimportant
	RB1	0.00229716	1.25957	PermFIT-SVM	Unimportant
	RBM15	0.000326306	0.397321	PermFIT-SVM	Unimportant
	RPS6	0.00225179	1.25108	PermFIT-SVM	Unimportant
	RPTOR	-0.00113441	0.0328592	PermFIT-SVM	Unimportant
	SERPINE1	0.00735446	2.56894	PermFIT-SVM	Important
	SHC1	-0.000753068	0.0932532	PermFIT-SVM	Unimportant
	SMAD1	-0.000559945	0.112048	PermFIT-SVM	Unimportant
	SMAD3	-7.24238e-05	0.269991	PermFIT-SVM	Unimportant
	SMAD4	0.00186836	0.729247	PermFIT-SVM	Unimportant
	SQSTM1	0.00181601	0.872873	PermFIT-SVM	Unimportant
	SRC	0.00256777	1.42187	PermFIT-SVM	Unimportant
	STAT3	-0.000508909	0.112054	PermFIT-SVM	Unimportant
	STAT5A	4.59187e-05	0.317128	PermFIT-SVM	Unimportant
	STK11	0.000154816	0.341494	PermFIT-SVM	Unimportant
	STMN1	-0.000386333	0.141338	PermFIT-SVM	Unimportant
	SYK	-0.000113512	0.275413	PermFIT-SVM	Unimportant
	TFRC	0.00252511	0.936576	PermFIT-SVM	Unimportant
	TGM2	-0.000255347	0.252049	PermFIT-SVM	Unimportant
	TP53	-0.000494581	0.102433	PermFIT-SVM	Unimportant
	TP53BP1	0.00123162	0.57432	PermFIT-SVM	Unimportant
	TSC1	-0.000225999	0.218295	PermFIT-SVM	Unimportant
	TUBA1B	-0.000576775	0.100739	PermFIT-SVM	Unimportant
	WWTR1	-0.000504396	0.0838543	PermFIT-SVM	Unimportant
	XBP1	-0.000875492	0.0431838	PermFIT-SVM	Unimportant
	XRCC1	0.00783572	2.79587	PermFIT-SVM	Important
	XRCC5	-0.000545954	0.0898328	PermFIT-SVM	Unimportant
	YWHAE	0.00280007	1.13744	PermFIT-SVM	Unimportant
	YWHAZ	0.000503094	0.548676	PermFIT-SVM	Unimportant
	ACACA	0.57829	0.57829	RFE-SVM	Unimportant
	ACVRL1	0.544613	0.544613	RFE-SVM	Unimportant
	ADAR	0.534274	0.534274	RFE-SVM	Unimportant
	AKT1S1	0.532443	0.532443	RFE-SVM	Unimportant
	ANXA1	0.527277	0.527277	RFE-SVM	Unimportant
	ANXA7	0.660731	0.660731	RFE-SVM	Important
	AR	0.580696	0.580696	RFE-SVM	Unimportant
	ARAF	0.619523	0.619523	RFE-SVM	Unimportant
	ASNS	0.621121	0.621121	RFE-SVM	Unimportant
	ATM	0.638977	0.638977	RFE-SVM	Important
	BAD	0.523883	0.523883	RFE-SVM	Unimportant
	BAK1	0.601177	0.601177	RFE-SVM	Unimportant
	BAP1	0.525551	0.525551	RFE-SVM	Unimportant
	BAX	0.525034	0.525034	RFE-SVM	Unimportant
	BCL2	0.587793	0.587793	RFE-SVM	Unimportant
	BCL2L1	0.530273	0.530273	RFE-SVM	Unimportant
	BCL2L11	0.530233	0.530233	RFE-SVM	Unimportant
	BID	0.552668	0.552668	RFE-SVM	Unimportant
	BIRC2	0.52871	0.52871	RFE-SVM	Unimportant
	BRAF	0.525682	0.525682	RFE-SVM	Unimportant
	BRCA2	0.527099	0.527099	RFE-SVM	Unimportant
	CASP7	0.546582	0.546582	RFE-SVM	Unimportant
	CAV1	0.574699	0.574699	RFE-SVM	Unimportant
	CCNB1	0.564226	0.564226	RFE-SVM	Unimportant
	CCND1	0.585984	0.585984	RFE-SVM	Unimportant
	CCNE1	0.574365	0.574365	RFE-SVM	Unimportant
	CCNE2	0.545566	0.545566	RFE-SVM	Unimportant
	CDH1	0.52495	0.52495	RFE-SVM	Unimportant
	CDH2	0.524494	0.524494	RFE-SVM	Unimportant
	CDH3	0.526156	0.526156	RFE-SVM	Unimportant
	CDKN1A	0.627817	0.627817	RFE-SVM	Unimportant
	CLDN7	0.5826	0.5826	RFE-SVM	Unimportant
	COL6A1	0.524497	0.524497	RFE-SVM	Unimportant
	CTNNB1	0.527102	0.527102	RFE-SVM	Unimportant
	DVL3	0.563266	0.563266	RFE-SVM	Unimportant
	EEF2	0.542478	0.542478	RFE-SVM	Unimportant
	EEF2K	0.540892	0.540892	RFE-SVM	Unimportant
	EGFR	0.59949	0.59949	RFE-SVM	Unimportant
	EIF4E	0.580599	0.580599	RFE-SVM	Unimportant
	EIF4EBP1	0.648854	0.648854	RFE-SVM	Important
	EIF4G1	0.625883	0.625883	RFE-SVM	Unimportant
	ERCC1	0.564168	0.564168	RFE-SVM	Unimportant
	ERRFI1	0.526032	0.526032	RFE-SVM	Unimportant
	ETS1	0.534554	0.534554	RFE-SVM	Unimportant
	FASN	0.559053	0.559053	RFE-SVM	Unimportant
	FN1	0.555884	0.555884	RFE-SVM	Unimportant
	FOXM1	0.600037	0.600037	RFE-SVM	Unimportant
	G6PD	0.605558	0.605558	RFE-SVM	Unimportant
	GAB2	0.562581	0.562581	RFE-SVM	Unimportant
	GAPDH	0.528714	0.528714	RFE-SVM	Unimportant
	GATA3	0.529824	0.529824	RFE-SVM	Unimportant
	HSPA1A	0.576649	0.576649	RFE-SVM	Unimportant
	IGFBP2	0.540301	0.540301	RFE-SVM	Unimportant
	INPP4B	0.685387	0.685387	RFE-SVM	Important
	IRS1	0.528023	0.528023	RFE-SVM	Unimportant
	ITGA2	0.535505	0.535505	RFE-SVM	Unimportant
	JUN	0.613232	0.613232	RFE-SVM	Unimportant
	KDR	0.576613	0.576613	RFE-SVM	Unimportant
	KIT	0.571683	0.571683	RFE-SVM	Unimportant
	LCK	0.548078	0.548078	RFE-SVM	Unimportant
	MAPK1	0.587199	0.587199	RFE-SVM	Unimportant
	MAPK8	0.532268	0.532268	RFE-SVM	Unimportant
	MAPK9	0.570248	0.570248	RFE-SVM	Unimportant
	MET	0.533925	0.533925	RFE-SVM	Unimportant
	MS4A1	0.52915	0.52915	RFE-SVM	Unimportant
	MSH2	0.580776	0.580776	RFE-SVM	Unimportant
	MSH6	0.596878	0.596878	RFE-SVM	Unimportant
	MYC	0.530078	0.530078	RFE-SVM	Unimportant
	MYH11	0.52818	0.52818	RFE-SVM	Unimportant
	MYH9	0.636407	0.636407	RFE-SVM	Important
	NDRG1	0.527068	0.527068	RFE-SVM	Unimportant
	NF2	0.543185	0.543185	RFE-SVM	Unimportant
	NFKB1	0.54039	0.54039	RFE-SVM	Unimportant
	NOTCH1	0.557541	0.557541	RFE-SVM	Unimportant
	NRAS	0.524579	0.524579	RFE-SVM	Unimportant
	NRG1	0.571395	0.571395	RFE-SVM	Unimportant
	PARK7	0.527648	0.527648	RFE-SVM	Unimportant
	PCNA	0.575717	0.575717	RFE-SVM	Unimportant
	PDCD4	0.529125	0.529125	RFE-SVM	Unimportant
	PECAM1	0.52502	0.52502	RFE-SVM	Unimportant
	PGR	0.557699	0.557699	RFE-SVM	Unimportant
	PIK3CA	0.524317	0.524317	RFE-SVM	Unimportant
	PRDX1	0.531732	0.531732	RFE-SVM	Unimportant
	PREX1	0.594213	0.594213	RFE-SVM	Unimportant
	PTEN	0.629516	0.629516	RFE-SVM	Unimportant
	PXN	0.526096	0.526096	RFE-SVM	Unimportant
	RAB25	0.596516	0.596516	RFE-SVM	Unimportant
	RAD50	0.607499	0.607499	RFE-SVM	Unimportant
	RAD51	0.52447	0.52447	RFE-SVM	Unimportant
	RAF1	0.529939	0.529939	RFE-SVM	Unimportant
	RB1	0.651424	0.651424	RFE-SVM	Important
	RBM15	0.55069	0.55069	RFE-SVM	Unimportant
	RPS6	0.648767	0.648767	RFE-SVM	Important
	RPTOR	0.543453	0.543453	RFE-SVM	Unimportant
	SERPINE1	0.653475	0.653475	RFE-SVM	Important
	SHC1	0.526392	0.526392	RFE-SVM	Unimportant
	SMAD1	0.539947	0.539947	RFE-SVM	Unimportant
	SMAD3	0.524906	0.524906	RFE-SVM	Unimportant
	SMAD4	0.577171	0.577171	RFE-SVM	Unimportant
	SQSTM1	0.598688	0.598688	RFE-SVM	Unimportant
	SRC	0.65256	0.65256	RFE-SVM	Important
	STAT3	0.553375	0.553375	RFE-SVM	Unimportant
	STAT5A	0.532914	0.532914	RFE-SVM	Unimportant
	STK11	0.637138	0.637138	RFE-SVM	Important
	STMN1	0.537455	0.537455	RFE-SVM	Unimportant
	SYK	0.524724	0.524724	RFE-SVM	Unimportant
	TFRC	0.596433	0.596433	RFE-SVM	Unimportant
	TGM2	0.543148	0.543148	RFE-SVM	Unimportant
	TP53	0.575038	0.575038	RFE-SVM	Unimportant
	TP53BP1	0.524345	0.524345	RFE-SVM	Unimportant
	TSC1	0.526039	0.526039	RFE-SVM	Unimportant
	TUBA1B	0.550804	0.550804	RFE-SVM	Unimportant
	WWTR1	0.543625	0.543625	RFE-SVM	Unimportant
	XBP1	0.549698	0.549698	RFE-SVM	Unimportant
	XRCC1	0.609656	0.609656	RFE-SVM	Unimportant
	XRCC5	0.544738	0.544738	RFE-SVM	Unimportant
	YWHAE	0.565782	0.565782	RFE-SVM	Unimportant
	YWHAZ	0.623802	0.623802	RFE-SVM	Unimportant

## Sheet: Figure3, Supplementary Table2
	Figure 3a-b: 5-fold cross-validated prediction accuracy and AUC for TCGA kidney cancer data.
	Method	auc	sd (auc)	accuracy	sd (accuracy)
	DNN	0.753421	0.0116774	0.704126	0.0129691
	PermFIT-DNN	0.819762	0.0107431	0.750656	0.0131213
	SHAP-DNN	0.800309	0.00858816	0.731284	0.0134995
	LIME-DNN	0.694026	0.0276903	0.649727	0.0232293
	HRT-DNN	0.815613	0.00919426	0.750355	0.0146887
	SNGM-DNN	0.793345	0.00906941	0.723743	0.0118295
	RF	0.753397	0.0101543	0.694481	0.0137869
	PermFIT-RF	0.808481	0.0090019	0.732459	0.0121489
	Vanilla-RF	0.780795	0.00940763	0.71347	0.0121363
	SVM	0.752325	0.0149601	0.689781	0.0155794
	PermFIT-SVM	0.814628	0.0129413	0.74418	0.0166293
	RFE-SVM	0.781165	0.0126711	0.708962	0.0122589
	Figure 3c-d: 5-fold cross-validated MSPE and Pearson correlation (between true outcome and prediction) for HITChip Atlas data.
	Method	mspe	sd (mspe)	correlation	sd (correlation)
	DNN	0.990425	0.0139132	0.492065	0.00991391
	PermFIT-DNN	0.931919	0.018119	0.534459	0.0128064
	SHAP-DNN	0.966574	0.0153192	0.508974	0.0112924
	LIME-DNN	1.15504	0.0303174	0.338971	0.0327981
	HRT-DNN	0.945489	0.0155008	0.523946	0.0112702
	SNGM-DNN	0.961495	0.0143879	0.512868	0.0103773
	RF	0.994658	0.00909056	0.489821	0.00803295
	PermFIT-RF	0.946165	0.00858474	0.52759	0.00723578
	Vanilla-RF	0.991723	0.00933118	0.492059	0.00815858
	SVM	1.01948	0.0176106	0.477894	0.0115754
	PermFIT-SVM	0.962738	0.0252338	0.525218	0.0168409
	RFE-SVM	1.08359	0.0116317	0.442558	0.00760488

## Sheet: Figure4, Supplementary Figure5
	Figure 4, Figure S5: -log10(p-values) and importance for HITChip Atlas data.
	Variable Name	importance	-log10(p-value)	Method	Identification			Order
	Age	0.100008	Inf	PermFIT-DNN	Important			Age
	Gender (Female)	0.00271892	0.990078	PermFIT-DNN	Unimportant			Gender (Female)
	Nationality	0.0267302	3.98844	PermFIT-DNN	Important			Nationality
	Actinomycetaceae	-0.0010213	0.0344206	PermFIT-DNN	Unimportant			Alcaligenes.faecalis.et.rel.
	Aerococcus	0.000577929	0.43489	PermFIT-DNN	Unimportant			Oceanospirillum
	Aeromonas	-0.000367477	0.202587	PermFIT-DNN	Unimportant			Megamonas.hypermegale.et.rel.
	Akkermansia	0.00380136	0.862878	PermFIT-DNN	Unimportant			Lactobacillus.salivarius.et.rel.
	Alcaligenes.faecalis.et.rel.	4.79612e-05	0.31514	PermFIT-DNN	Unimportant			Clostridium.thermocellum.et.rel.
	Allistipes.et.rel.	-0.000515623	0.189675	PermFIT-DNN	Unimportant			Peptostreptococcus.anaerobius.et.rel.
	Anaerobiospirillum	8.21268e-05	0.323896	PermFIT-DNN	Unimportant			Aeromonas
	Anaerofustis	0.0041081	0.879362	PermFIT-DNN	Unimportant			Methylobacterium
	Anaerostipes.caccae.et.rel.	0.00100675	0.470757	PermFIT-DNN	Unimportant			Clostridium.felsineum.et.rel.
	Anaerotruncus.colihominis.et.rel.	-0.000786037	0.141278	PermFIT-DNN	Unimportant			Asteroleplasma.et.rel.
	Anaerovorax.odorimutans.et.rel.	0.000462266	0.417245	PermFIT-DNN	Unimportant			Micrococcaceae
	Aneurinibacillus	0.00146152	0.512241	PermFIT-DNN	Unimportant			Gemella
	Aquabacterium	0.00179455	0.609856	PermFIT-DNN	Unimportant			Aerococcus
	Asteroleplasma.et.rel.	-0.000149796	0.262527	PermFIT-DNN	Unimportant			Anaerobiospirillum
	Atopobium	-0.000284739	0.243571	PermFIT-DNN	Unimportant			Veillonella
	Bacillus	-0.00030596	0.222826	PermFIT-DNN	Unimportant			Lactococcus
	Bacteroides.fragilis.et.rel.	0.000704483	0.42383	PermFIT-DNN	Unimportant			Lactobacillus.catenaformis.et.rel.
	Bacteroides.intestinalis.et.rel.	0.000148231	0.342834	PermFIT-DNN	Unimportant			Haemophilus
	Bacteroides.ovatus.et.rel.	3.30956e-05	0.307022	PermFIT-DNN	Unimportant			Pseudomonas
	Bacteroides.plebeius.et.rel.	0.00139192	0.645054	PermFIT-DNN	Unimportant			Moraxellaceae
	Bacteroides.splachnicus.et.rel.	-0.0012761	0.102312	PermFIT-DNN	Unimportant			Brachyspira
	Bacteroides.stercoris.et.rel.	-0.00066374	0.157689	PermFIT-DNN	Unimportant			Staphylococcus
	Bacteroides.uniformis.et.rel.	0.000376196	0.41423	PermFIT-DNN	Unimportant			Propionibacterium
	Bacteroides.vulgatus.et.rel.	-0.000533453	0.176025	PermFIT-DNN	Unimportant			Bulleidia.moorei.et.rel.
	Bifidobacterium	0.00478302	0.993446	PermFIT-DNN	Unimportant			Vibrio
	Bilophila.et.rel.	-8.77821e-05	0.282142	PermFIT-DNN	Unimportant			Fusobacteria
	Brachyspira	7.7719e-05	0.320424	PermFIT-DNN	Unimportant			Bacillus
	Bryantella.formatexigens.et.rel.	0.000303333	0.370806	PermFIT-DNN	Unimportant			Corynebacterium
	Bulleidia.moorei.et.rel.	-0.000279225	0.214119	PermFIT-DNN	Unimportant			Peptostreptococcus.micros.et.rel.
	Burkholderia	0.00643375	1.54341	PermFIT-DNN	Unimportant			Proteus.et.rel.
	Butyrivibrio.crossotus.et.rel.	0.00425276	0.943215	PermFIT-DNN	Unimportant			Campylobacter
	Campylobacter	-0.000261217	0.17748	PermFIT-DNN	Unimportant			Helicobacter
	Catenibacterium.mitsuokai.et.rel.	-0.000571898	0.151944	PermFIT-DNN	Unimportant			Bilophila.et.rel.
	Clostridium..sensu.stricto.	0.00338933	0.983416	PermFIT-DNN	Unimportant			Desulfovibrio.et.rel.
	Clostridium.cellulosi.et.rel.	0.00681084	1.43412	PermFIT-DNN	Unimportant			Catenibacterium.mitsuokai.et.rel.
	Clostridium.colinum.et.rel.	-0.000435716	0.231754	PermFIT-DNN	Unimportant			Megasphaera.elsdenii.et.rel.
	Clostridium.difficile.et.rel.	0.0121565	2.12064	PermFIT-DNN	Unimportant			Clostridium..sensu.stricto.
	Clostridium.felsineum.et.rel.	-0.000589028	0.108627	PermFIT-DNN	Unimportant			Clostridium.difficile.et.rel.
	Clostridium.leptum.et.rel.	0.000432456	0.446555	PermFIT-DNN	Unimportant			Enterococcus
	Clostridium.nexile.et.rel.	0.000973719	0.574176	PermFIT-DNN	Unimportant			Granulicatella
	Clostridium.orbiscindens.et.rel.	0.00232384	0.933269	PermFIT-DNN	Unimportant			Escherichia.coli.et.rel.
	Clostridium.ramosum.et.rel.	0.00859768	1.99168	PermFIT-DNN	Unimportant			Serratia
	Clostridium.sphenoides.et.rel.	6.09131e-05	0.31267	PermFIT-DNN	Unimportant			Coprobacillus.catenaformis.et.rel.
	Clostridium.stercorarium.et.rel.	0.00259621	1.09332	PermFIT-DNN	Unimportant			Enterobacter.aerogenes.et.rel.
	Clostridium.symbiosum.et.rel.	-0.000248529	0.260733	PermFIT-DNN	Unimportant			Klebisiella.pneumoniae.et.rel.
	Clostridium.thermocellum.et.rel.	0.00317334	0.994338	PermFIT-DNN	Unimportant			Clostridium.ramosum.et.rel.
	Collinsella	0.00432979	1.32897	PermFIT-DNN	Unimportant			Eubacterium.cylindroides.et.rel.
	Coprobacillus.catenaformis.et.rel.	0.000425774	0.413684	PermFIT-DNN	Unimportant			Weissella.et.rel.
	Coprococcus.eutactus.et.rel.	-0.00112192	0.0914744	PermFIT-DNN	Unimportant			Lactobacillus.gasseri.et.rel.
	Corynebacterium	-0.000423864	0.156944	PermFIT-DNN	Unimportant			Lactobacillus.plantarum.et.rel.
	Desulfovibrio.et.rel.	0.00332849	0.987235	PermFIT-DNN	Unimportant			Eubacterium.limosum.et.rel.
	Dialister	-0.00010375	0.280081	PermFIT-DNN	Unimportant			Eggerthella.lenta.et.rel.
	Dorea.formicigenerans.et.rel.	0.000107533	0.336881	PermFIT-DNN	Unimportant			Actinomycetaceae
	Eggerthella.lenta.et.rel.	0.00878164	2.04495	PermFIT-DNN	Unimportant			Atopobium
	Enterobacter.aerogenes.et.rel.	-0.000574765	0.158987	PermFIT-DNN	Unimportant			Clostridium.colinum.et.rel.
	Enterococcus	-0.00102705	0.119136	PermFIT-DNN	Unimportant			Bryantella.formatexigens.et.rel.
	Escherichia.coli.et.rel.	0.000174996	0.36201	PermFIT-DNN	Unimportant			Clostridium.sphenoides.et.rel.
	Eubacterium.biforme.et.rel.	-0.000874877	0.0742704	PermFIT-DNN	Unimportant			Clostridium.symbiosum.et.rel.
	Eubacterium.cylindroides.et.rel.	0.00182066	0.748674	PermFIT-DNN	Unimportant			Anaerofustis
	Eubacterium.hallii.et.rel.	-0.000955301	0.145617	PermFIT-DNN	Unimportant			Aneurinibacillus
	Eubacterium.limosum.et.rel.	0.000164641	0.343534	PermFIT-DNN	Unimportant			Novosphingobium
	Eubacterium.rectale.et.rel.	0.00533089	1.44436	PermFIT-DNN	Unimportant			Streptococcus.intermedius.et.rel.
	Eubacterium.siraeum.et.rel.	0.011549	1.86234	PermFIT-DNN	Unimportant			Streptococcus.bovis.et.rel.
	Eubacterium.ventriosum.et.rel.	-6.57681e-05	0.282108	PermFIT-DNN	Unimportant			Streptococcus.mitis.et.rel.
	Faecalibacterium.prausnitzii.et.rel.	0.000428654	0.372066	PermFIT-DNN	Unimportant			Bifidobacterium
	Fusobacteria	0.000524096	0.477219	PermFIT-DNN	Unimportant			Collinsella
	Gemella	-0.00023182	0.244169	PermFIT-DNN	Unimportant			Subdoligranulum.variable.at.rel.
	Granulicatella	-0.00183496	0.0143726	PermFIT-DNN	Unimportant			Eubacterium.biforme.et.rel.
	Haemophilus	0.000710419	0.45856	PermFIT-DNN	Unimportant			Lachnospira.pectinoschiza.et.rel.
	Helicobacter	-0.000475812	0.0955892	PermFIT-DNN	Unimportant			Wissella.et.rel.
	Klebisiella.pneumoniae.et.rel.	-0.000801137	0.0440989	PermFIT-DNN	Unimportant			Faecalibacterium.prausnitzii.et.rel.
	Lachnobacillus.bovis.et.rel.	0.00130179	0.501092	PermFIT-DNN	Unimportant			Ruminococcus.callidus.et.rel.
	Lachnospira.pectinoschiza.et.rel.	0.000233116	0.368741	PermFIT-DNN	Unimportant			Eubacterium.ventriosum.et.rel.
	Lactobacillus.catenaformis.et.rel.	-0.000738784	0.148561	PermFIT-DNN	Unimportant			Eubacterium.rectale.et.rel.
	Lactobacillus.gasseri.et.rel.	-0.0011593	0.115439	PermFIT-DNN	Unimportant			Roseburia.intestinalis.et.rel.
	Lactobacillus.plantarum.et.rel.	9.7637e-06	0.302893	PermFIT-DNN	Unimportant			Papillibacter.cinnamivorans.et.rel.
	Lactobacillus.salivarius.et.rel.	0.00697487	1.44081	PermFIT-DNN	Unimportant			Clostridium.nexile.et.rel.
	Lactococcus	-0.000913204	0.105076	PermFIT-DNN	Unimportant			Coprococcus.eutactus.et.rel.
	Leminorella	-0.00129591	0.0570129	PermFIT-DNN	Unimportant			Ruminococcus.obeum.et.rel.
	Megamonas.hypermegale.et.rel.	-0.000497164	0.207649	PermFIT-DNN	Unimportant			Outgrouping.clostridium.cluster.XIVa
	Megasphaera.elsdenii.et.rel.	0.0179071	2.99783	PermFIT-DNN	Important			Dorea.formicigenerans.et.rel.
	Methylobacterium	0.00202103	0.729649	PermFIT-DNN	Unimportant			Ruminococcus.gnavus.et.rel.
	Micrococcaceae	0.000323761	0.382424	PermFIT-DNN	Unimportant			Clostridium.stercorarium.et.rel.
	Mitsuokella.multiacida.et.rel.	0.00252644	0.678807	PermFIT-DNN	Unimportant			Anaerostipes.caccae.et.rel.
	Moraxellaceae	0.000499101	0.427233	PermFIT-DNN	Unimportant			Eubacterium.hallii.et.rel.
	Novosphingobium	-0.00052199	0.169106	PermFIT-DNN	Unimportant			Ruminococcus.lactaris.et.rel.
	Oceanospirillum	-0.000985255	0.126207	PermFIT-DNN	Unimportant			Butyrivibrio.crossotus.et.rel.
	Oscillospira.guillermondii.et.rel.	-0.000632325	0.1336	PermFIT-DNN	Unimportant			Lachnobacillus.bovis.et.rel.
	Outgrouping.clostridium.cluster.XIVa	-0.000607238	0.186616	PermFIT-DNN	Unimportant			Anaerotruncus.colihominis.et.rel.
	Oxalobacter.formigenes.et.rel.	-0.000277688	0.258102	PermFIT-DNN	Unimportant			Oscillospira.guillermondii.et.rel.
	Papillibacter.cinnamivorans.et.rel.	0.000257529	0.342136	PermFIT-DNN	Unimportant			Sporobacter.termitidis.et.rel.
	Parabacteroides.distasonis.et.rel.	-0.000501315	0.211821	PermFIT-DNN	Unimportant			Uncultured.Mollicutes
	Peptococcus.niger.et.rel.	-0.00144233	0.0308228	PermFIT-DNN	Unimportant			Uncultured.Clostridiales.I
	Peptostreptococcus.anaerobius.et.rel.	3.2658e-05	0.311129	PermFIT-DNN	Unimportant			Uncultured.Clostridiales.II
	Peptostreptococcus.micros.et.rel.	-0.000603351	0.065529	PermFIT-DNN	Unimportant			Eubacterium.siraeum.et.rel.
	Phascolarctobacterium.faecium.et.rel.	0.00195015	0.567917	PermFIT-DNN	Unimportant			Akkermansia
	Prevotella.melaninogenica.et.rel.	-0.000222298	0.248883	PermFIT-DNN	Unimportant			Oxalobacter.formigenes.et.rel.
	Prevotella.oralis.et.rel.	0.00386349	1.11781	PermFIT-DNN	Unimportant			Peptococcus.niger.et.rel.
	Prevotella.ruminicola.et.rel.	0.00150863	0.608791	PermFIT-DNN	Unimportant			Anaerovorax.odorimutans.et.rel.
	Prevotella.tannerae.et.rel.	-3.55903e-05	0.287885	PermFIT-DNN	Unimportant			Clostridium.orbiscindens.et.rel.
	Propionibacterium	-0.000265128	0.206383	PermFIT-DNN	Unimportant			Clostridium.cellulosi.et.rel.
	Proteus.et.rel.	-0.000600216	0.0770496	PermFIT-DNN	Unimportant			Clostridium.leptum.et.rel.
	Pseudomonas	0.00166754	0.617533	PermFIT-DNN	Unimportant			Ruminococcus.bromii.et.rel.
	Roseburia.intestinalis.et.rel.	0.00105634	0.51621	PermFIT-DNN	Unimportant			Prevotella.melaninogenica.et.rel.
	Ruminococcus.bromii.et.rel.	0.00123253	0.629398	PermFIT-DNN	Unimportant			Prevotella.oralis.et.rel.
	Ruminococcus.callidus.et.rel.	-0.00115355	0.0933059	PermFIT-DNN	Unimportant			Phascolarctobacterium.faecium.et.rel.
	Ruminococcus.gnavus.et.rel.	0.00228192	1.10511	PermFIT-DNN	Unimportant			Mitsuokella.multiacida.et.rel.
	Ruminococcus.lactaris.et.rel.	0.00570067	1.14962	PermFIT-DNN	Unimportant			Prevotella.ruminicola.et.rel.
	Ruminococcus.obeum.et.rel.	0.00267056	0.749734	PermFIT-DNN	Unimportant			Uncultured.Chroococcales
	Serratia	0.000129801	0.324751	PermFIT-DNN	Unimportant			Leminorella
	Sporobacter.termitidis.et.rel.	0.000683323	0.559568	PermFIT-DNN	Unimportant			Uncultured.Bacteroidetes
	Staphylococcus	0.00329859	0.899339	PermFIT-DNN	Unimportant			Allistipes.et.rel.
	Streptococcus.bovis.et.rel.	0.00322942	0.783294	PermFIT-DNN	Unimportant			Bacteroides.plebeius.et.rel.
	Streptococcus.intermedius.et.rel.	9.8571e-05	0.320531	PermFIT-DNN	Unimportant			Bacteroides.splachnicus.et.rel.
	Streptococcus.mitis.et.rel.	0.00192803	0.617672	PermFIT-DNN	Unimportant			Parabacteroides.distasonis.et.rel.
	Subdoligranulum.variable.at.rel.	0.000820001	0.474433	PermFIT-DNN	Unimportant			Tannerella.et.rel.
	Sutterella.wadsworthia.et.rel.	0.00603871	1.17726	PermFIT-DNN	Unimportant			Bacteroides.stercoris.et.rel.
	Tannerella.et.rel.	-0.000811795	0.101705	PermFIT-DNN	Unimportant			Bacteroides.uniformis.et.rel.
	Uncultured.Bacteroidetes	7.0077e-05	0.318908	PermFIT-DNN	Unimportant			Bacteroides.fragilis.et.rel.
	Uncultured.Chroococcales	0.00117309	0.453934	PermFIT-DNN	Unimportant			Bacteroides.ovatus.et.rel.
	Uncultured.Clostridiales.I	0.00802197	1.39417	PermFIT-DNN	Unimportant			Bacteroides.intestinalis.et.rel.
	Uncultured.Clostridiales.II	0.00486713	0.986009	PermFIT-DNN	Unimportant			Bacteroides.vulgatus.et.rel.
	Uncultured.Mollicutes	-0.00115794	0.094069	PermFIT-DNN	Unimportant			Prevotella.tannerae.et.rel.
	Uncultured.Selenomonadaceae	0.000659885	0.446158	PermFIT-DNN	Unimportant			Dialister
	Veillonella	0.000849105	0.433833	PermFIT-DNN	Unimportant			Uncultured.Selenomonadaceae
	Vibrio	0.00362244	1.17697	PermFIT-DNN	Unimportant			Aquabacterium
	Weissella.et.rel.	4.57658e-05	0.318513	PermFIT-DNN	Unimportant			Sutterella.wadsworthia.et.rel.
	Wissella.et.rel.	0.000780576	0.42015	PermFIT-DNN	Unimportant			Burkholderia
	Xanthomonadaceae	-0.00107735	0.076944	PermFIT-DNN	Unimportant			Xanthomonadaceae
	Age	0.0883305	0.0883305	SHAP-DNN	Important
	Gender (Female)	0.00806369	0.00806369	SHAP-DNN	Unimportant
	Nationality	NA	NA	SHAP-DNN	NA
	Actinomycetaceae	0.00235841	0.00235841	SHAP-DNN	Unimportant
	Aerococcus	0.00810436	0.00810436	SHAP-DNN	Unimportant
	Aeromonas	0.00408811	0.00408811	SHAP-DNN	Unimportant
	Akkermansia	0.019058	0.019058	SHAP-DNN	Unimportant
	Alcaligenes.faecalis.et.rel.	0.00701685	0.00701685	SHAP-DNN	Unimportant
	Allistipes.et.rel.	0.00556463	0.00556463	SHAP-DNN	Unimportant
	Anaerobiospirillum	0.00631631	0.00631631	SHAP-DNN	Unimportant
	Anaerofustis	0.0233385	0.0233385	SHAP-DNN	Important
	Anaerostipes.caccae.et.rel.	0.0148842	0.0148842	SHAP-DNN	Unimportant
	Anaerotruncus.colihominis.et.rel.	0.00499539	0.00499539	SHAP-DNN	Unimportant
	Anaerovorax.odorimutans.et.rel.	0.00547494	0.00547494	SHAP-DNN	Unimportant
	Aneurinibacillus	0.0160201	0.0160201	SHAP-DNN	Unimportant
	Aquabacterium	0.0136107	0.0136107	SHAP-DNN	Unimportant
	Asteroleplasma.et.rel.	0.0060653	0.0060653	SHAP-DNN	Unimportant
	Atopobium	0.00861112	0.00861112	SHAP-DNN	Unimportant
	Bacillus	0.00620014	0.00620014	SHAP-DNN	Unimportant
	Bacteroides.fragilis.et.rel.	0.0105373	0.0105373	SHAP-DNN	Unimportant
	Bacteroides.intestinalis.et.rel.	0.00377326	0.00377326	SHAP-DNN	Unimportant
	Bacteroides.ovatus.et.rel.	0.00680496	0.00680496	SHAP-DNN	Unimportant
	Bacteroides.plebeius.et.rel.	0.011186	0.011186	SHAP-DNN	Unimportant
	Bacteroides.splachnicus.et.rel.	0.00636406	0.00636406	SHAP-DNN	Unimportant
	Bacteroides.stercoris.et.rel.	0.00487517	0.00487517	SHAP-DNN	Unimportant
	Bacteroides.uniformis.et.rel.	0.0065812	0.0065812	SHAP-DNN	Unimportant
	Bacteroides.vulgatus.et.rel.	0.00544263	0.00544263	SHAP-DNN	Unimportant
	Bifidobacterium	0.0217595	0.0217595	SHAP-DNN	Important
	Bilophila.et.rel.	0.00750449	0.00750449	SHAP-DNN	Unimportant
	Brachyspira	0.00640577	0.00640577	SHAP-DNN	Unimportant
	Bryantella.formatexigens.et.rel.	0.00473541	0.00473541	SHAP-DNN	Unimportant
	Bulleidia.moorei.et.rel.	0.00371987	0.00371987	SHAP-DNN	Unimportant
	Burkholderia	0.0213391	0.0213391	SHAP-DNN	Unimportant
	Butyrivibrio.crossotus.et.rel.	0.0176916	0.0176916	SHAP-DNN	Unimportant
	Campylobacter	0.00233866	0.00233866	SHAP-DNN	Unimportant
	Catenibacterium.mitsuokai.et.rel.	0.00384735	0.00384735	SHAP-DNN	Unimportant
	Clostridium..sensu.stricto.	0.0166033	0.0166033	SHAP-DNN	Unimportant
	Clostridium.cellulosi.et.rel.	0.0182677	0.0182677	SHAP-DNN	Unimportant
	Clostridium.colinum.et.rel.	0.00921187	0.00921187	SHAP-DNN	Unimportant
	Clostridium.difficile.et.rel.	0.0287448	0.0287448	SHAP-DNN	Important
	Clostridium.felsineum.et.rel.	0.00347609	0.00347609	SHAP-DNN	Unimportant
	Clostridium.leptum.et.rel.	0.00437177	0.00437177	SHAP-DNN	Unimportant
	Clostridium.nexile.et.rel.	0.00727033	0.00727033	SHAP-DNN	Unimportant
	Clostridium.orbiscindens.et.rel.	0.00590755	0.00590755	SHAP-DNN	Unimportant
	Clostridium.ramosum.et.rel.	0.0217188	0.0217188	SHAP-DNN	Important
	Clostridium.sphenoides.et.rel.	0.00988193	0.00988193	SHAP-DNN	Unimportant
	Clostridium.stercorarium.et.rel.	0.00991629	0.00991629	SHAP-DNN	Unimportant
	Clostridium.symbiosum.et.rel.	0.00603155	0.00603155	SHAP-DNN	Unimportant
	Clostridium.thermocellum.et.rel.	0.00983521	0.00983521	SHAP-DNN	Unimportant
	Collinsella	0.0142576	0.0142576	SHAP-DNN	Unimportant
	Coprobacillus.catenaformis.et.rel.	0.00690021	0.00690021	SHAP-DNN	Unimportant
	Coprococcus.eutactus.et.rel.	0.00589158	0.00589158	SHAP-DNN	Unimportant
	Corynebacterium	0.00402487	0.00402487	SHAP-DNN	Unimportant
	Desulfovibrio.et.rel.	0.0135027	0.0135027	SHAP-DNN	Unimportant
	Dialister	0.00836285	0.00836285	SHAP-DNN	Unimportant
	Dorea.formicigenerans.et.rel.	0.00379098	0.00379098	SHAP-DNN	Unimportant
	Eggerthella.lenta.et.rel.	0.0183583	0.0183583	SHAP-DNN	Unimportant
	Enterobacter.aerogenes.et.rel.	0.00392052	0.00392052	SHAP-DNN	Unimportant
	Enterococcus	0.00409221	0.00409221	SHAP-DNN	Unimportant
	Escherichia.coli.et.rel.	0.00371352	0.00371352	SHAP-DNN	Unimportant
	Eubacterium.biforme.et.rel.	0.00376904	0.00376904	SHAP-DNN	Unimportant
	Eubacterium.cylindroides.et.rel.	0.0109143	0.0109143	SHAP-DNN	Unimportant
	Eubacterium.hallii.et.rel.	0.00898413	0.00898413	SHAP-DNN	Unimportant
	Eubacterium.limosum.et.rel.	0.00534261	0.00534261	SHAP-DNN	Unimportant
	Eubacterium.rectale.et.rel.	0.0159295	0.0159295	SHAP-DNN	Unimportant
	Eubacterium.siraeum.et.rel.	0.030802	0.030802	SHAP-DNN	Important
	Eubacterium.ventriosum.et.rel.	0.00491515	0.00491515	SHAP-DNN	Unimportant
	Faecalibacterium.prausnitzii.et.rel.	0.0132699	0.0132699	SHAP-DNN	Unimportant
	Fusobacteria	0.00608071	0.00608071	SHAP-DNN	Unimportant
	Gemella	0.00614933	0.00614933	SHAP-DNN	Unimportant
	Granulicatella	0.0030323	0.0030323	SHAP-DNN	Unimportant
	Haemophilus	0.00963192	0.00963192	SHAP-DNN	Unimportant
	Helicobacter	0.00191078	0.00191078	SHAP-DNN	Unimportant
	Klebisiella.pneumoniae.et.rel.	0.00250353	0.00250353	SHAP-DNN	Unimportant
	Lachnobacillus.bovis.et.rel.	0.0135555	0.0135555	SHAP-DNN	Unimportant
	Lachnospira.pectinoschiza.et.rel.	0.00403886	0.00403886	SHAP-DNN	Unimportant
	Lactobacillus.catenaformis.et.rel.	0.00758108	0.00758108	SHAP-DNN	Unimportant
	Lactobacillus.gasseri.et.rel.	0.0031459	0.0031459	SHAP-DNN	Unimportant
	Lactobacillus.plantarum.et.rel.	0.00691118	0.00691118	SHAP-DNN	Unimportant
	Lactobacillus.salivarius.et.rel.	0.0194973	0.0194973	SHAP-DNN	Unimportant
	Lactococcus	0.00716147	0.00716147	SHAP-DNN	Unimportant
	Leminorella	0.00407167	0.00407167	SHAP-DNN	Unimportant
	Megamonas.hypermegale.et.rel.	0.00581212	0.00581212	SHAP-DNN	Unimportant
	Megasphaera.elsdenii.et.rel.	0.0307119	0.0307119	SHAP-DNN	Important
	Methylobacterium	0.0114344	0.0114344	SHAP-DNN	Unimportant
	Micrococcaceae	0.00830155	0.00830155	SHAP-DNN	Unimportant
	Mitsuokella.multiacida.et.rel.	0.0110401	0.0110401	SHAP-DNN	Unimportant
	Moraxellaceae	0.00820595	0.00820595	SHAP-DNN	Unimportant
	Novosphingobium	0.00364159	0.00364159	SHAP-DNN	Unimportant
	Oceanospirillum	0.00571185	0.00571185	SHAP-DNN	Unimportant
	Oscillospira.guillermondii.et.rel.	0.003833	0.003833	SHAP-DNN	Unimportant
	Outgrouping.clostridium.cluster.XIVa	0.00608203	0.00608203	SHAP-DNN	Unimportant
	Oxalobacter.formigenes.et.rel.	0.0136246	0.0136246	SHAP-DNN	Unimportant
	Papillibacter.cinnamivorans.et.rel.	0.0137408	0.0137408	SHAP-DNN	Unimportant
	Parabacteroides.distasonis.et.rel.	0.00736702	0.00736702	SHAP-DNN	Unimportant
	Peptococcus.niger.et.rel.	0.00363091	0.00363091	SHAP-DNN	Unimportant
	Peptostreptococcus.anaerobius.et.rel.	0.00295856	0.00295856	SHAP-DNN	Unimportant
	Peptostreptococcus.micros.et.rel.	0.00180607	0.00180607	SHAP-DNN	Unimportant
	Phascolarctobacterium.faecium.et.rel.	0.0171076	0.0171076	SHAP-DNN	Unimportant
	Prevotella.melaninogenica.et.rel.	0.00445135	0.00445135	SHAP-DNN	Unimportant
	Prevotella.oralis.et.rel.	0.0169528	0.0169528	SHAP-DNN	Unimportant
	Prevotella.ruminicola.et.rel.	0.0081829	0.0081829	SHAP-DNN	Unimportant
	Prevotella.tannerae.et.rel.	0.00390268	0.00390268	SHAP-DNN	Unimportant
	Propionibacterium	0.00403038	0.00403038	SHAP-DNN	Unimportant
	Proteus.et.rel.	0.00200003	0.00200003	SHAP-DNN	Unimportant
	Pseudomonas	0.0136336	0.0136336	SHAP-DNN	Unimportant
	Roseburia.intestinalis.et.rel.	0.00805223	0.00805223	SHAP-DNN	Unimportant
	Ruminococcus.bromii.et.rel.	0.00613831	0.00613831	SHAP-DNN	Unimportant
	Ruminococcus.callidus.et.rel.	0.00511607	0.00511607	SHAP-DNN	Unimportant
	Ruminococcus.gnavus.et.rel.	0.0102666	0.0102666	SHAP-DNN	Unimportant
	Ruminococcus.lactaris.et.rel.	0.0249588	0.0249588	SHAP-DNN	Important
	Ruminococcus.obeum.et.rel.	0.0166698	0.0166698	SHAP-DNN	Unimportant
	Serratia	0.0114691	0.0114691	SHAP-DNN	Unimportant
	Sporobacter.termitidis.et.rel.	0.00547073	0.00547073	SHAP-DNN	Unimportant
	Staphylococcus	0.0180315	0.0180315	SHAP-DNN	Unimportant
	Streptococcus.bovis.et.rel.	0.0165514	0.0165514	SHAP-DNN	Unimportant
	Streptococcus.intermedius.et.rel.	0.00714298	0.00714298	SHAP-DNN	Unimportant
	Streptococcus.mitis.et.rel.	0.0132853	0.0132853	SHAP-DNN	Unimportant
	Subdoligranulum.variable.at.rel.	0.00936919	0.00936919	SHAP-DNN	Unimportant
	Sutterella.wadsworthia.et.rel.	0.0216866	0.0216866	SHAP-DNN	Unimportant
	Tannerella.et.rel.	0.00307831	0.00307831	SHAP-DNN	Unimportant
	Uncultured.Bacteroidetes	0.00722139	0.00722139	SHAP-DNN	Unimportant
	Uncultured.Chroococcales	0.00946277	0.00946277	SHAP-DNN	Unimportant
	Uncultured.Clostridiales.I	0.0268382	0.0268382	SHAP-DNN	Important
	Uncultured.Clostridiales.II	0.0227387	0.0227387	SHAP-DNN	Important
	Uncultured.Mollicutes	0.00419163	0.00419163	SHAP-DNN	Unimportant
	Uncultured.Selenomonadaceae	0.00775007	0.00775007	SHAP-DNN	Unimportant
	Veillonella	0.0115138	0.0115138	SHAP-DNN	Unimportant
	Vibrio	0.0135576	0.0135576	SHAP-DNN	Unimportant
	Weissella.et.rel.	0.00544076	0.00544076	SHAP-DNN	Unimportant
	Wissella.et.rel.	0.0139159	0.0139159	SHAP-DNN	Unimportant
	Xanthomonadaceae	0.00320433	0.00320433	SHAP-DNN	Unimportant
	Age	0.035101	0.035101	LIME-DNN	Unimportant
	Gender (Female)	0.0136162	0.0136162	LIME-DNN	Unimportant
	Nationality	NA	NA	LIME-DNN	NA
	Actinomycetaceae	0.115581	0.115581	LIME-DNN	Unimportant
	Aerococcus	0.460167	0.460167	LIME-DNN	Important
	Aeromonas	0.239592	0.239592	LIME-DNN	Unimportant
	Akkermansia	0.157202	0.157202	LIME-DNN	Unimportant
	Alcaligenes.faecalis.et.rel.	0.0788245	0.0788245	LIME-DNN	Unimportant
	Allistipes.et.rel.	0.043987	0.043987	LIME-DNN	Unimportant
	Anaerobiospirillum	0.28096	0.28096	LIME-DNN	Important
	Anaerofustis	0.190187	0.190187	LIME-DNN	Unimportant
	Anaerostipes.caccae.et.rel.	0.0563284	0.0563284	LIME-DNN	Unimportant
	Anaerotruncus.colihominis.et.rel.	0.0586528	0.0586528	LIME-DNN	Unimportant
	Anaerovorax.odorimutans.et.rel.	0.133975	0.133975	LIME-DNN	Unimportant
	Aneurinibacillus	0.296569	0.296569	LIME-DNN	Important
	Aquabacterium	0.176141	0.176141	LIME-DNN	Unimportant
	Asteroleplasma.et.rel.	0.241464	0.241464	LIME-DNN	Unimportant
	Atopobium	0.170588	0.170588	LIME-DNN	Unimportant
	Bacillus	0.179787	0.179787	LIME-DNN	Unimportant
	Bacteroides.fragilis.et.rel.	0.0862741	0.0862741	LIME-DNN	Unimportant
	Bacteroides.intestinalis.et.rel.	0.0882361	0.0882361	LIME-DNN	Unimportant
	Bacteroides.ovatus.et.rel.	0.0776772	0.0776772	LIME-DNN	Unimportant
	Bacteroides.plebeius.et.rel.	0.119845	0.119845	LIME-DNN	Unimportant
	Bacteroides.splachnicus.et.rel.	0.18647	0.18647	LIME-DNN	Unimportant
	Bacteroides.stercoris.et.rel.	0.099317	0.099317	LIME-DNN	Unimportant
	Bacteroides.uniformis.et.rel.	0.0733312	0.0733312	LIME-DNN	Unimportant
	Bacteroides.vulgatus.et.rel.	0.0839506	0.0839506	LIME-DNN	Unimportant
	Bifidobacterium	0.194379	0.194379	LIME-DNN	Unimportant
	Bilophila.et.rel.	0.300616	0.300616	LIME-DNN	Important
	Brachyspira	0.145922	0.145922	LIME-DNN	Unimportant
	Bryantella.formatexigens.et.rel.	0.097815	0.097815	LIME-DNN	Unimportant
	Bulleidia.moorei.et.rel.	0.194787	0.194787	LIME-DNN	Unimportant
	Burkholderia	0.226218	0.226218	LIME-DNN	Unimportant
	Butyrivibrio.crossotus.et.rel.	0.204442	0.204442	LIME-DNN	Unimportant
	Campylobacter	0.214742	0.214742	LIME-DNN	Unimportant
	Catenibacterium.mitsuokai.et.rel.	0.161984	0.161984	LIME-DNN	Unimportant
	Clostridium..sensu.stricto.	0.184231	0.184231	LIME-DNN	Unimportant
	Clostridium.cellulosi.et.rel.	0.127159	0.127159	LIME-DNN	Unimportant
	Clostridium.colinum.et.rel.	0.184103	0.184103	LIME-DNN	Unimportant
	Clostridium.difficile.et.rel.	0.188042	0.188042	LIME-DNN	Unimportant
	Clostridium.felsineum.et.rel.	0.0987221	0.0987221	LIME-DNN	Unimportant
	Clostridium.leptum.et.rel.	0.0803276	0.0803276	LIME-DNN	Unimportant
	Clostridium.nexile.et.rel.	0.127548	0.127548	LIME-DNN	Unimportant
	Clostridium.orbiscindens.et.rel.	0.19257	0.19257	LIME-DNN	Unimportant
	Clostridium.ramosum.et.rel.	0.211414	0.211414	LIME-DNN	Unimportant
	Clostridium.sphenoides.et.rel.	0.110557	0.110557	LIME-DNN	Unimportant
	Clostridium.stercorarium.et.rel.	0.147256	0.147256	LIME-DNN	Unimportant
	Clostridium.symbiosum.et.rel.	0.203178	0.203178	LIME-DNN	Unimportant
	Clostridium.thermocellum.et.rel.	0.169797	0.169797	LIME-DNN	Unimportant
	Collinsella	0.0961164	0.0961164	LIME-DNN	Unimportant
	Coprobacillus.catenaformis.et.rel.	0.115203	0.115203	LIME-DNN	Unimportant
	Coprococcus.eutactus.et.rel.	0.161699	0.161699	LIME-DNN	Unimportant
	Corynebacterium	0.224792	0.224792	LIME-DNN	Unimportant
	Desulfovibrio.et.rel.	0.202719	0.202719	LIME-DNN	Unimportant
	Dialister	0.162323	0.162323	LIME-DNN	Unimportant
	Dorea.formicigenerans.et.rel.	0.251411	0.251411	LIME-DNN	Unimportant
	Eggerthella.lenta.et.rel.	0.257259	0.257259	LIME-DNN	Unimportant
	Enterobacter.aerogenes.et.rel.	0.154404	0.154404	LIME-DNN	Unimportant
	Enterococcus	0.126032	0.126032	LIME-DNN	Unimportant
	Escherichia.coli.et.rel.	0.145848	0.145848	LIME-DNN	Unimportant
	Eubacterium.biforme.et.rel.	0.16198	0.16198	LIME-DNN	Unimportant
	Eubacterium.cylindroides.et.rel.	0.152535	0.152535	LIME-DNN	Unimportant
	Eubacterium.hallii.et.rel.	0.133491	0.133491	LIME-DNN	Unimportant
	Eubacterium.limosum.et.rel.	0.196114	0.196114	LIME-DNN	Unimportant
	Eubacterium.rectale.et.rel.	0.236995	0.236995	LIME-DNN	Unimportant
	Eubacterium.siraeum.et.rel.	0.195184	0.195184	LIME-DNN	Unimportant
	Eubacterium.ventriosum.et.rel.	0.098376	0.098376	LIME-DNN	Unimportant
	Faecalibacterium.prausnitzii.et.rel.	0.216028	0.216028	LIME-DNN	Unimportant
	Fusobacteria	0.288177	0.288177	LIME-DNN	Important
	Gemella	0.225156	0.225156	LIME-DNN	Unimportant
	Granulicatella	0.182962	0.182962	LIME-DNN	Unimportant
	Haemophilus	0.174789	0.174789	LIME-DNN	Unimportant
	Helicobacter	0.158361	0.158361	LIME-DNN	Unimportant
	Klebisiella.pneumoniae.et.rel.	0.130375	0.130375	LIME-DNN	Unimportant
	Lachnobacillus.bovis.et.rel.	0.126107	0.126107	LIME-DNN	Unimportant
	Lachnospira.pectinoschiza.et.rel.	0.134579	0.134579	LIME-DNN	Unimportant
	Lactobacillus.catenaformis.et.rel.	0.159328	0.159328	LIME-DNN	Unimportant
	Lactobacillus.gasseri.et.rel.	0.195692	0.195692	LIME-DNN	Unimportant
	Lactobacillus.plantarum.et.rel.	0.211655	0.211655	LIME-DNN	Unimportant
	Lactobacillus.salivarius.et.rel.	0.185114	0.185114	LIME-DNN	Unimportant
	Lactococcus	0.179097	0.179097	LIME-DNN	Unimportant
	Leminorella	0.266821	0.266821	LIME-DNN	Important
	Megamonas.hypermegale.et.rel.	0.30813	0.30813	LIME-DNN	Important
	Megasphaera.elsdenii.et.rel.	0.261016	0.261016	LIME-DNN	Unimportant
	Methylobacterium	0.166603	0.166603	LIME-DNN	Unimportant
	Micrococcaceae	0.129232	0.129232	LIME-DNN	Unimportant
	Mitsuokella.multiacida.et.rel.	0.109028	0.109028	LIME-DNN	Unimportant
	Moraxellaceae	0.1015	0.1015	LIME-DNN	Unimportant
	Novosphingobium	0.0868368	0.0868368	LIME-DNN	Unimportant
	Oceanospirillum	0.0964778	0.0964778	LIME-DNN	Unimportant
	Oscillospira.guillermondii.et.rel.	0.118615	0.118615	LIME-DNN	Unimportant
	Outgrouping.clostridium.cluster.XIVa	0.145484	0.145484	LIME-DNN	Unimportant
	Oxalobacter.formigenes.et.rel.	0.145978	0.145978	LIME-DNN	Unimportant
	Papillibacter.cinnamivorans.et.rel.	0.132373	0.132373	LIME-DNN	Unimportant
	Parabacteroides.distasonis.et.rel.	0.176602	0.176602	LIME-DNN	Unimportant
	Peptococcus.niger.et.rel.	0.208012	0.208012	LIME-DNN	Unimportant
	Peptostreptococcus.anaerobius.et.rel.	0.182458	0.182458	LIME-DNN	Unimportant
	Peptostreptococcus.micros.et.rel.	0.123338	0.123338	LIME-DNN	Unimportant
	Phascolarctobacterium.faecium.et.rel.	0.116488	0.116488	LIME-DNN	Unimportant
	Prevotella.melaninogenica.et.rel.	0.120107	0.120107	LIME-DNN	Unimportant
	Prevotella.oralis.et.rel.	0.158391	0.158391	LIME-DNN	Unimportant
	Prevotella.ruminicola.et.rel.	0.183131	0.183131	LIME-DNN	Unimportant
	Prevotella.tannerae.et.rel.	0.175893	0.175893	LIME-DNN	Unimportant
	Propionibacterium	0.17922	0.17922	LIME-DNN	Unimportant
	Proteus.et.rel.	0.116462	0.116462	LIME-DNN	Unimportant
	Pseudomonas	0.0942675	0.0942675	LIME-DNN	Unimportant
	Roseburia.intestinalis.et.rel.	0.0904843	0.0904843	LIME-DNN	Unimportant
	Ruminococcus.bromii.et.rel.	0.101425	0.101425	LIME-DNN	Unimportant
	Ruminococcus.callidus.et.rel.	0.11982	0.11982	LIME-DNN	Unimportant
	Ruminococcus.gnavus.et.rel.	0.135606	0.135606	LIME-DNN	Unimportant
	Ruminococcus.lactaris.et.rel.	0.148758	0.148758	LIME-DNN	Unimportant
	Ruminococcus.obeum.et.rel.	0.204469	0.204469	LIME-DNN	Unimportant
	Serratia	0.254145	0.254145	LIME-DNN	Unimportant
	Sporobacter.termitidis.et.rel.	0.206008	0.206008	LIME-DNN	Unimportant
	Staphylococcus	0.18299	0.18299	LIME-DNN	Unimportant
	Streptococcus.bovis.et.rel.	0.143303	0.143303	LIME-DNN	Unimportant
	Streptococcus.intermedius.et.rel.	0.137256	0.137256	LIME-DNN	Unimportant
	Streptococcus.mitis.et.rel.	0.129731	0.129731	LIME-DNN	Unimportant
	Subdoligranulum.variable.at.rel.	0.103899	0.103899	LIME-DNN	Unimportant
	Sutterella.wadsworthia.et.rel.	0.117808	0.117808	LIME-DNN	Unimportant
	Tannerella.et.rel.	0.111323	0.111323	LIME-DNN	Unimportant
	Uncultured.Bacteroidetes	0.129546	0.129546	LIME-DNN	Unimportant
	Uncultured.Chroococcales	0.141065	0.141065	LIME-DNN	Unimportant
	Uncultured.Clostridiales.I	0.167891	0.167891	LIME-DNN	Unimportant
	Uncultured.Clostridiales.II	0.238231	0.238231	LIME-DNN	Unimportant
	Uncultured.Mollicutes	0.324589	0.324589	LIME-DNN	Important
	Uncultured.Selenomonadaceae	0.381532	0.381532	LIME-DNN	Important
	Veillonella	0.272271	0.272271	LIME-DNN	Important
	Vibrio	0.221979	0.221979	LIME-DNN	Unimportant
	Weissella.et.rel.	0.184357	0.184357	LIME-DNN	Unimportant
	Wissella.et.rel.	0.159105	0.159105	LIME-DNN	Unimportant
	Xanthomonadaceae	0.0670123	0.0670123	LIME-DNN	Unimportant
	Age	3.00043	3.00043	HRT-DNN	Important
	Gender (Female)	1.27208	1.27208	HRT-DNN	Unimportant
	Nationality	NA	NA	HRT-DNN	NA
	Actinomycetaceae	0.0863555	0.0863555	HRT-DNN	Unimportant
	Aerococcus	0.481263	0.481263	HRT-DNN	Unimportant
	Aeromonas	0.0868851	0.0868851	HRT-DNN	Unimportant
	Akkermansia	0.399461	0.399461	HRT-DNN	Unimportant
	Alcaligenes.faecalis.et.rel.	0.0906107	0.0906107	HRT-DNN	Unimportant
	Allistipes.et.rel.	0.582133	0.582133	HRT-DNN	Unimportant
	Anaerobiospirillum	0.214748	0.214748	HRT-DNN	Unimportant
	Anaerofustis	0.438737	0.438737	HRT-DNN	Unimportant
	Anaerostipes.caccae.et.rel.	0.366966	0.366966	HRT-DNN	Unimportant
	Anaerotruncus.colihominis.et.rel.	0.119049	0.119049	HRT-DNN	Unimportant
	Anaerovorax.odorimutans.et.rel.	0.43282	0.43282	HRT-DNN	Unimportant
	Aneurinibacillus	0.211912	0.211912	HRT-DNN	Unimportant
	Aquabacterium	0.211912	0.211912	HRT-DNN	Unimportant
	Asteroleplasma.et.rel.	0.0943685	0.0943685	HRT-DNN	Unimportant
	Atopobium	1.1312	1.1312	HRT-DNN	Unimportant
	Bacillus	0.152553	0.152553	HRT-DNN	Unimportant
	Bacteroides.fragilis.et.rel.	0.160328	0.160328	HRT-DNN	Unimportant
	Bacteroides.intestinalis.et.rel.	0.237756	0.237756	HRT-DNN	Unimportant
	Bacteroides.ovatus.et.rel.	0.380819	0.380819	HRT-DNN	Unimportant
	Bacteroides.plebeius.et.rel.	0.309353	0.309353	HRT-DNN	Unimportant
	Bacteroides.splachnicus.et.rel.	0.188189	0.188189	HRT-DNN	Unimportant
	Bacteroides.stercoris.et.rel.	0.217961	0.217961	HRT-DNN	Unimportant
	Bacteroides.uniformis.et.rel.	1.12249	1.12249	HRT-DNN	Unimportant
	Bacteroides.vulgatus.et.rel.	0.359456	0.359456	HRT-DNN	Unimportant
	Bifidobacterium	0.98971	0.98971	HRT-DNN	Unimportant
	Bilophila.et.rel.	0.717133	0.717133	HRT-DNN	Unimportant
	Brachyspira	0.0217971	0.0217971	HRT-DNN	Unimportant
	Bryantella.formatexigens.et.rel.	0.793608	0.793608	HRT-DNN	Unimportant
	Bulleidia.moorei.et.rel.	1.06847	1.06847	HRT-DNN	Unimportant
	Burkholderia	0.928552	0.928552	HRT-DNN	Unimportant
	Butyrivibrio.crossotus.et.rel.	0.76871	0.76871	HRT-DNN	Unimportant
	Campylobacter	0.273707	0.273707	HRT-DNN	Unimportant
	Catenibacterium.mitsuokai.et.rel.	0.105841	0.105841	HRT-DNN	Unimportant
	Clostridium..sensu.stricto.	0.947356	0.947356	HRT-DNN	Unimportant
	Clostridium.cellulosi.et.rel.	1.00921	1.00921	HRT-DNN	Unimportant
	Clostridium.colinum.et.rel.	0.0954482	0.0954482	HRT-DNN	Unimportant
	Clostridium.difficile.et.rel.	1.07875	1.07875	HRT-DNN	Unimportant
	Clostridium.felsineum.et.rel.	0.13533	0.13533	HRT-DNN	Unimportant
	Clostridium.leptum.et.rel.	0.459479	0.459479	HRT-DNN	Unimportant
	Clostridium.nexile.et.rel.	0.424093	0.424093	HRT-DNN	Unimportant
	Clostridium.orbiscindens.et.rel.	0.840566	0.840566	HRT-DNN	Unimportant
	Clostridium.ramosum.et.rel.	1.88649	1.88649	HRT-DNN	Unimportant
	Clostridium.sphenoides.et.rel.	0.287784	0.287784	HRT-DNN	Unimportant
	Clostridium.stercorarium.et.rel.	0.72168	0.72168	HRT-DNN	Unimportant
	Clostridium.symbiosum.et.rel.	0.170487	0.170487	HRT-DNN	Unimportant
	Clostridium.thermocellum.et.rel.	1.8101	1.8101	HRT-DNN	Unimportant
	Collinsella	1.20804	1.20804	HRT-DNN	Unimportant
	Coprobacillus.catenaformis.et.rel.	0.219757	0.219757	HRT-DNN	Unimportant
	Coprococcus.eutactus.et.rel.	0.0387757	0.0387757	HRT-DNN	Unimportant
	Corynebacterium	0.106672	0.106672	HRT-DNN	Unimportant
	Desulfovibrio.et.rel.	1.02043	1.02043	HRT-DNN	Unimportant
	Dialister	0.49869	0.49869	HRT-DNN	Unimportant
	Dorea.formicigenerans.et.rel.	0.0795285	0.0795285	HRT-DNN	Unimportant
	Eggerthella.lenta.et.rel.	2.6994	2.6994	HRT-DNN	Important
	Enterobacter.aerogenes.et.rel.	0.367471	0.367471	HRT-DNN	Unimportant
	Enterococcus	0.00987325	0.00987325	HRT-DNN	Unimportant
	Escherichia.coli.et.rel.	0.330652	0.330652	HRT-DNN	Unimportant
	Eubacterium.biforme.et.rel.	0.00788056	0.00788056	HRT-DNN	Unimportant
	Eubacterium.cylindroides.et.rel.	0.65999	0.65999	HRT-DNN	Unimportant
	Eubacterium.hallii.et.rel.	0.0903435	0.0903435	HRT-DNN	Unimportant
	Eubacterium.limosum.et.rel.	0.189866	0.189866	HRT-DNN	Unimportant
	Eubacterium.rectale.et.rel.	0.949282	0.949282	HRT-DNN	Unimportant
	Eubacterium.siraeum.et.rel.	1.76999	1.76999	HRT-DNN	Unimportant
	Eubacterium.ventriosum.et.rel.	0.108897	0.108897	HRT-DNN	Unimportant
	Faecalibacterium.prausnitzii.et.rel.	0.154406	0.154406	HRT-DNN	Unimportant
	Fusobacteria	0.654081	0.654081	HRT-DNN	Unimportant
	Gemella	0.471517	0.471517	HRT-DNN	Unimportant
	Granulicatella	0.0250023	0.0250023	HRT-DNN	Unimportant
	Haemophilus	0.395129	0.395129	HRT-DNN	Unimportant
	Helicobacter	0.0357032	0.0357032	HRT-DNN	Unimportant
	Klebisiella.pneumoniae.et.rel.	0.0227105	0.0227105	HRT-DNN	Unimportant
	Lachnobacillus.bovis.et.rel.	0.661978	0.661978	HRT-DNN	Unimportant
	Lachnospira.pectinoschiza.et.rel.	0.0682141	0.0682141	HRT-DNN	Unimportant
	Lactobacillus.catenaformis.et.rel.	0.140996	0.140996	HRT-DNN	Unimportant
	Lactobacillus.gasseri.et.rel.	0.0532455	0.0532455	HRT-DNN	Unimportant
	Lactobacillus.plantarum.et.rel.	0.142198	0.142198	HRT-DNN	Unimportant
	Lactobacillus.salivarius.et.rel.	0.773834	0.773834	HRT-DNN	Unimportant
	Lactococcus	0.101983	0.101983	HRT-DNN	Unimportant
	Leminorella	0.00173892	0.00173892	HRT-DNN	Unimportant
	Megamonas.hypermegale.et.rel.	0.145521	0.145521	HRT-DNN	Unimportant
	Megasphaera.elsdenii.et.rel.	2.39837	2.39837	HRT-DNN	Unimportant
	Methylobacterium	0.462615	0.462615	HRT-DNN	Unimportant
	Micrococcaceae	0.219038	0.219038	HRT-DNN	Unimportant
	Mitsuokella.multiacida.et.rel.	0.225552	0.225552	HRT-DNN	Unimportant
	Moraxellaceae	0.155336	0.155336	HRT-DNN	Unimportant
	Novosphingobium	0.0279998	0.0279998	HRT-DNN	Unimportant
	Oceanospirillum	0.0689762	0.0689762	HRT-DNN	Unimportant
	Oscillospira.guillermondii.et.rel.	0.0217971	0.0217971	HRT-DNN	Unimportant
	Outgrouping.clostridium.cluster.XIVa	0.284013	0.284013	HRT-DNN	Unimportant
	Oxalobacter.formigenes.et.rel.	0.493929	0.493929	HRT-DNN	Unimportant
	Papillibacter.cinnamivorans.et.rel.	0.491904	0.491904	HRT-DNN	Unimportant
	Parabacteroides.distasonis.et.rel.	0.126242	0.126242	HRT-DNN	Unimportant
	Peptococcus.niger.et.rel.	0.002611	0.002611	HRT-DNN	Unimportant
	Peptostreptococcus.anaerobius.et.rel.	0.190538	0.190538	HRT-DNN	Unimportant
	Peptostreptococcus.micros.et.rel.	0.147954	0.147954	HRT-DNN	Unimportant
	Phascolarctobacterium.faecium.et.rel.	0.536541	0.536541	HRT-DNN	Unimportant
	Prevotella.melaninogenica.et.rel.	0.481263	0.481263	HRT-DNN	Unimportant
	Prevotella.oralis.et.rel.	0.924887	0.924887	HRT-DNN	Unimportant
	Prevotella.ruminicola.et.rel.	0.398917	0.398917	HRT-DNN	Unimportant
	Prevotella.tannerae.et.rel.	0.425246	0.425246	HRT-DNN	Unimportant
	Propionibacterium	0.35797	0.35797	HRT-DNN	Unimportant
	Proteus.et.rel.	0.368483	0.368483	HRT-DNN	Unimportant
	Pseudomonas	0.109454	0.109454	HRT-DNN	Unimportant
	Roseburia.intestinalis.et.rel.	0.0943685	0.0943685	HRT-DNN	Unimportant
	Ruminococcus.bromii.et.rel.	0.370006	0.370006	HRT-DNN	Unimportant
	Ruminococcus.callidus.et.rel.	0.35403	0.35403	HRT-DNN	Unimportant
	Ruminococcus.gnavus.et.rel.	0.486551	0.486551	HRT-DNN	Unimportant
	Ruminococcus.lactaris.et.rel.	1.58546	1.58546	HRT-DNN	Unimportant
	Ruminococcus.obeum.et.rel.	0.740363	0.740363	HRT-DNN	Unimportant
	Serratia	0.351099	0.351099	HRT-DNN	Unimportant
	Sporobacter.termitidis.et.rel.	0.85586	0.85586	HRT-DNN	Unimportant
	Staphylococcus	1.73326	1.73326	HRT-DNN	Unimportant
	Streptococcus.bovis.et.rel.	0.209094	0.209094	HRT-DNN	Unimportant
	Streptococcus.intermedius.et.rel.	0.212974	0.212974	HRT-DNN	Unimportant
	Streptococcus.mitis.et.rel.	0.391908	0.391908	HRT-DNN	Unimportant
	Subdoligranulum.variable.at.rel.	0.608617	0.608617	HRT-DNN	Unimportant
	Sutterella.wadsworthia.et.rel.	1.88649	1.88649	HRT-DNN	Unimportant
	Tannerella.et.rel.	0.0733205	0.0733205	HRT-DNN	Unimportant
	Uncultured.Bacteroidetes	0.107783	0.107783	HRT-DNN	Unimportant
	Uncultured.Chroococcales	0.399461	0.399461	HRT-DNN	Unimportant
	Uncultured.Clostridiales.I	1.21868	1.21868	HRT-DNN	Unimportant
	Uncultured.Clostridiales.II	1.37718	1.37718	HRT-DNN	Unimportant
	Uncultured.Mollicutes	0.00721836	0.00721836	HRT-DNN	Unimportant
	Uncultured.Selenomonadaceae	0.923066	0.923066	HRT-DNN	Unimportant
	Veillonella	0.444735	0.444735	HRT-DNN	Unimportant
	Vibrio	3.00043	3.00043	HRT-DNN	Important
	Weissella.et.rel.	0.262844	0.262844	HRT-DNN	Unimportant
	Wissella.et.rel.	0.355012	0.355012	HRT-DNN	Unimportant
	Xanthomonadaceae	0.0125445	0.0125445	HRT-DNN	Unimportant
	Age	5.83777	5.83777	SNGM-DNN	Important
	Gender (Female)	-0.440349	-0.440349	SNGM-DNN	Unimportant
	Nationality	NA	NA	SNGM-DNN	NA
	Actinomycetaceae	-0.14027	-0.14027	SNGM-DNN	Unimportant
	Aerococcus	0.454456	0.454456	SNGM-DNN	Unimportant
	Aeromonas	-0.126647	-0.126647	SNGM-DNN	Unimportant
	Akkermansia	1.36122	1.36122	SNGM-DNN	Important
	Alcaligenes.faecalis.et.rel.	0.0115208	0.0115208	SNGM-DNN	Unimportant
	Allistipes.et.rel.	-0.0515418	-0.0515418	SNGM-DNN	Unimportant
	Anaerobiospirillum	0.441046	0.441046	SNGM-DNN	Unimportant
	Anaerofustis	1.27187	1.27187	SNGM-DNN	Unimportant
	Anaerostipes.caccae.et.rel.	0.804036	0.804036	SNGM-DNN	Unimportant
	Anaerotruncus.colihominis.et.rel.	-0.282591	-0.282591	SNGM-DNN	Unimportant
	Anaerovorax.odorimutans.et.rel.	0.230932	0.230932	SNGM-DNN	Unimportant
	Aneurinibacillus	1.04263	1.04263	SNGM-DNN	Unimportant
	Aquabacterium	0.586607	0.586607	SNGM-DNN	Unimportant
	Asteroleplasma.et.rel.	0.484148	0.484148	SNGM-DNN	Unimportant
	Atopobium	0.445721	0.445721	SNGM-DNN	Unimportant
	Bacillus	0.350299	0.350299	SNGM-DNN	Unimportant
	Bacteroides.fragilis.et.rel.	0.558586	0.558586	SNGM-DNN	Unimportant
	Bacteroides.intestinalis.et.rel.	-0.161888	-0.161888	SNGM-DNN	Unimportant
	Bacteroides.ovatus.et.rel.	0.38285	0.38285	SNGM-DNN	Unimportant
	Bacteroides.plebeius.et.rel.	0.566718	0.566718	SNGM-DNN	Unimportant
	Bacteroides.splachnicus.et.rel.	0.296194	0.296194	SNGM-DNN	Unimportant
	Bacteroides.stercoris.et.rel.	-0.0732167	-0.0732167	SNGM-DNN	Unimportant
	Bacteroides.uniformis.et.rel.	0.257632	0.257632	SNGM-DNN	Unimportant
	Bacteroides.vulgatus.et.rel.	0.0922871	0.0922871	SNGM-DNN	Unimportant
	Bifidobacterium	1.41647	1.41647	SNGM-DNN	Important
	Bilophila.et.rel.	0.260549	0.260549	SNGM-DNN	Unimportant
	Brachyspira	0.239128	0.239128	SNGM-DNN	Unimportant
	Bryantella.formatexigens.et.rel.	-0.19559	-0.19559	SNGM-DNN	Unimportant
	Bulleidia.moorei.et.rel.	-0.0441745	-0.0441745	SNGM-DNN	Unimportant
	Burkholderia	1.26088	1.26088	SNGM-DNN	Unimportant
	Butyrivibrio.crossotus.et.rel.	1.13742	1.13742	SNGM-DNN	Unimportant
	Campylobacter	0.148849	0.148849	SNGM-DNN	Unimportant
	Catenibacterium.mitsuokai.et.rel.	-0.352426	-0.352426	SNGM-DNN	Unimportant
	Clostridium..sensu.stricto.	1.07083	1.07083	SNGM-DNN	Unimportant
	Clostridium.cellulosi.et.rel.	1.01037	1.01037	SNGM-DNN	Unimportant
	Clostridium.colinum.et.rel.	0.32077	0.32077	SNGM-DNN	Unimportant
	Clostridium.difficile.et.rel.	2.27347	2.27347	SNGM-DNN	Important
	Clostridium.felsineum.et.rel.	0.00705811	0.00705811	SNGM-DNN	Unimportant
	Clostridium.leptum.et.rel.	-0.14376	-0.14376	SNGM-DNN	Unimportant
	Clostridium.nexile.et.rel.	0.17253	0.17253	SNGM-DNN	Unimportant
	Clostridium.orbiscindens.et.rel.	-0.100517	-0.100517	SNGM-DNN	Unimportant
	Clostridium.ramosum.et.rel.	1.53262	1.53262	SNGM-DNN	Important
	Clostridium.sphenoides.et.rel.	0.495194	0.495194	SNGM-DNN	Unimportant
	Clostridium.stercorarium.et.rel.	0.223299	0.223299	SNGM-DNN	Unimportant
	Clostridium.symbiosum.et.rel.	0.159822	0.159822	SNGM-DNN	Unimportant
	Clostridium.thermocellum.et.rel.	0.49119	0.49119	SNGM-DNN	Unimportant
	Collinsella	0.699054	0.699054	SNGM-DNN	Unimportant
	Coprobacillus.catenaformis.et.rel.	0.0563581	0.0563581	SNGM-DNN	Unimportant
	Coprococcus.eutactus.et.rel.	0.15501	0.15501	SNGM-DNN	Unimportant
	Corynebacterium	0.19103	0.19103	SNGM-DNN	Unimportant
	Desulfovibrio.et.rel.	0.773202	0.773202	SNGM-DNN	Unimportant
	Dialister	0.124763	0.124763	SNGM-DNN	Unimportant
	Dorea.formicigenerans.et.rel.	0.088475	0.088475	SNGM-DNN	Unimportant
	Eggerthella.lenta.et.rel.	1.26474	1.26474	SNGM-DNN	Unimportant
	Enterobacter.aerogenes.et.rel.	0.22313	0.22313	SNGM-DNN	Unimportant
	Enterococcus	0.0179435	0.0179435	SNGM-DNN	Unimportant
	Escherichia.coli.et.rel.	-0.00323363	-0.00323363	SNGM-DNN	Unimportant
	Eubacterium.biforme.et.rel.	-0.231084	-0.231084	SNGM-DNN	Unimportant
	Eubacterium.cylindroides.et.rel.	0.596121	0.596121	SNGM-DNN	Unimportant
	Eubacterium.hallii.et.rel.	0.394828	0.394828	SNGM-DNN	Unimportant
	Eubacterium.limosum.et.rel.	0.225002	0.225002	SNGM-DNN	Unimportant
	Eubacterium.rectale.et.rel.	0.801489	0.801489	SNGM-DNN	Unimportant
	Eubacterium.siraeum.et.rel.	2.02923	2.02923	SNGM-DNN	Important
	Eubacterium.ventriosum.et.rel.	-0.261476	-0.261476	SNGM-DNN	Unimportant
	Faecalibacterium.prausnitzii.et.rel.	0.685449	0.685449	SNGM-DNN	Unimportant
	Fusobacteria	0.371423	0.371423	SNGM-DNN	Unimportant
	Gemella	0.194776	0.194776	SNGM-DNN	Unimportant
	Granulicatella	-0.237812	-0.237812	SNGM-DNN	Unimportant
	Haemophilus	0.578311	0.578311	SNGM-DNN	Unimportant
	Helicobacter	0.074485	0.074485	SNGM-DNN	Unimportant
	Klebisiella.pneumoniae.et.rel.	-0.115108	-0.115108	SNGM-DNN	Unimportant
	Lachnobacillus.bovis.et.rel.	0.631144	0.631144	SNGM-DNN	Unimportant
	Lachnospira.pectinoschiza.et.rel.	-0.339191	-0.339191	SNGM-DNN	Unimportant
	Lactobacillus.catenaformis.et.rel.	0.116462	0.116462	SNGM-DNN	Unimportant
	Lactobacillus.gasseri.et.rel.	-0.079652	-0.079652	SNGM-DNN	Unimportant
	Lactobacillus.plantarum.et.rel.	0.24646	0.24646	SNGM-DNN	Unimportant
	Lactobacillus.salivarius.et.rel.	1.39276	1.39276	SNGM-DNN	Important
	Lactococcus	0.0308871	0.0308871	SNGM-DNN	Unimportant
	Leminorella	-0.342504	-0.342504	SNGM-DNN	Unimportant
	Megamonas.hypermegale.et.rel.	-0.152246	-0.152246	SNGM-DNN	Unimportant
	Megasphaera.elsdenii.et.rel.	2.38032	2.38032	SNGM-DNN	Important
	Methylobacterium	0.714422	0.714422	SNGM-DNN	Unimportant
	Micrococcaceae	0.639481	0.639481	SNGM-DNN	Unimportant
	Mitsuokella.multiacida.et.rel.	0.677831	0.677831	SNGM-DNN	Unimportant
	Moraxellaceae	0.299418	0.299418	SNGM-DNN	Unimportant
	Novosphingobium	-0.378505	-0.378505	SNGM-DNN	Unimportant
	Oceanospirillum	-0.042489	-0.042489	SNGM-DNN	Unimportant
	Oscillospira.guillermondii.et.rel.	-0.0896373	-0.0896373	SNGM-DNN	Unimportant
	Outgrouping.clostridium.cluster.XIVa	-0.115729	-0.115729	SNGM-DNN	Unimportant
	Oxalobacter.formigenes.et.rel.	0.729037	0.729037	SNGM-DNN	Unimportant
	Papillibacter.cinnamivorans.et.rel.	0.479119	0.479119	SNGM-DNN	Unimportant
	Parabacteroides.distasonis.et.rel.	0.243132	0.243132	SNGM-DNN	Unimportant
	Peptococcus.niger.et.rel.	-0.242332	-0.242332	SNGM-DNN	Unimportant
	Peptostreptococcus.anaerobius.et.rel.	-0.19722	-0.19722	SNGM-DNN	Unimportant
	Peptostreptococcus.micros.et.rel.	-0.0654322	-0.0654322	SNGM-DNN	Unimportant
	Phascolarctobacterium.faecium.et.rel.	0.887306	0.887306	SNGM-DNN	Unimportant
	Prevotella.melaninogenica.et.rel.	0.00454829	0.00454829	SNGM-DNN	Unimportant
	Prevotella.oralis.et.rel.	0.979587	0.979587	SNGM-DNN	Unimportant
	Prevotella.ruminicola.et.rel.	0.44764	0.44764	SNGM-DNN	Unimportant
	Prevotella.tannerae.et.rel.	-0.0682778	-0.0682778	SNGM-DNN	Unimportant
	Propionibacterium	0.0136804	0.0136804	SNGM-DNN	Unimportant
	Proteus.et.rel.	0.0967743	0.0967743	SNGM-DNN	Unimportant
	Pseudomonas	0.85894	0.85894	SNGM-DNN	Unimportant
	Roseburia.intestinalis.et.rel.	0.290375	0.290375	SNGM-DNN	Unimportant
	Ruminococcus.bromii.et.rel.	-0.238283	-0.238283	SNGM-DNN	Unimportant
	Ruminococcus.callidus.et.rel.	-0.251645	-0.251645	SNGM-DNN	Unimportant
	Ruminococcus.gnavus.et.rel.	0.398828	0.398828	SNGM-DNN	Unimportant
	Ruminococcus.lactaris.et.rel.	1.2311	1.2311	SNGM-DNN	Unimportant
	Ruminococcus.obeum.et.rel.	0.967522	0.967522	SNGM-DNN	Unimportant
	Serratia	0.397672	0.397672	SNGM-DNN	Unimportant
	Sporobacter.termitidis.et.rel.	0.0610107	0.0610107	SNGM-DNN	Unimportant
	Staphylococcus	1.28286	1.28286	SNGM-DNN	Unimportant
	Streptococcus.bovis.et.rel.	1.26353	1.26353	SNGM-DNN	Unimportant
	Streptococcus.intermedius.et.rel.	0.263536	0.263536	SNGM-DNN	Unimportant
	Streptococcus.mitis.et.rel.	0.855807	0.855807	SNGM-DNN	Unimportant
	Subdoligranulum.variable.at.rel.	0.415952	0.415952	SNGM-DNN	Unimportant
	Sutterella.wadsworthia.et.rel.	1.24623	1.24623	SNGM-DNN	Unimportant
	Tannerella.et.rel.	-0.0640909	-0.0640909	SNGM-DNN	Unimportant
	Uncultured.Bacteroidetes	0.0584682	0.0584682	SNGM-DNN	Unimportant
	Uncultured.Chroococcales	0.282951	0.282951	SNGM-DNN	Unimportant
	Uncultured.Clostridiales.I	1.88072	1.88072	SNGM-DNN	Important
	Uncultured.Clostridiales.II	1.36784	1.36784	SNGM-DNN	Important
	Uncultured.Mollicutes	-0.0403937	-0.0403937	SNGM-DNN	Unimportant
	Uncultured.Selenomonadaceae	0.146786	0.146786	SNGM-DNN	Unimportant
	Veillonella	0.470076	0.470076	SNGM-DNN	Unimportant
	Vibrio	0.924892	0.924892	SNGM-DNN	Unimportant
	Weissella.et.rel.	0.0490839	0.0490839	SNGM-DNN	Unimportant
	Wissella.et.rel.	0.31533	0.31533	SNGM-DNN	Unimportant
	Xanthomonadaceae	-0.171138	-0.171138	SNGM-DNN	Unimportant
	Age	0.156039	Inf	PermFIT-RF	Important
	Gender (Female)	0.00042945	1.23584	PermFIT-RF	Unimportant
	Nationality	0.00128732	2.31592	PermFIT-RF	Unimportant
	Actinomycetaceae	-2.19328e-05	0.281972	PermFIT-RF	Unimportant
	Aerococcus	0.000339911	0.714034	PermFIT-RF	Unimportant
	Aeromonas	7.45596e-05	0.412384	PermFIT-RF	Unimportant
	Akkermansia	0.00104182	0.865966	PermFIT-RF	Unimportant
	Alcaligenes.faecalis.et.rel.	-0.000614521	0.0113608	PermFIT-RF	Unimportant
	Allistipes.et.rel.	0.000942024	0.782155	PermFIT-RF	Unimportant
	Anaerobiospirillum	0.000525545	0.925159	PermFIT-RF	Unimportant
	Anaerofustis	0.0089149	2.29927	PermFIT-RF	Unimportant
	Anaerostipes.caccae.et.rel.	0.0015944	1.16383	PermFIT-RF	Unimportant
	Anaerotruncus.colihominis.et.rel.	-0.000637554	0.036289	PermFIT-RF	Unimportant
	Anaerovorax.odorimutans.et.rel.	0.000841279	0.577669	PermFIT-RF	Unimportant
	Aneurinibacillus	0.00080023	0.682622	PermFIT-RF	Unimportant
	Aquabacterium	0.00154642	1.06796	PermFIT-RF	Unimportant
	Asteroleplasma.et.rel.	0.000147975	0.552097	PermFIT-RF	Unimportant
	Atopobium	0.000443255	0.589171	PermFIT-RF	Unimportant
	Bacillus	-0.000132004	0.145135	PermFIT-RF	Unimportant
	Bacteroides.fragilis.et.rel.	0.000264917	0.42254	PermFIT-RF	Unimportant
	Bacteroides.intestinalis.et.rel.	0.000219083	0.475781	PermFIT-RF	Unimportant
	Bacteroides.ovatus.et.rel.	0.00111155	0.875416	PermFIT-RF	Unimportant
	Bacteroides.plebeius.et.rel.	-0.000362456	0.109943	PermFIT-RF	Unimportant
	Bacteroides.splachnicus.et.rel.	-0.000230914	0.175973	PermFIT-RF	Unimportant
	Bacteroides.stercoris.et.rel.	0.000413768	0.53606	PermFIT-RF	Unimportant
	Bacteroides.uniformis.et.rel.	0.000479853	0.610783	PermFIT-RF	Unimportant
	Bacteroides.vulgatus.et.rel.	0.00390542	2.25006	PermFIT-RF	Unimportant
	Bifidobacterium	0.00198637	0.811869	PermFIT-RF	Unimportant
	Bilophila.et.rel.	-4.62087e-05	0.254683	PermFIT-RF	Unimportant
	Brachyspira	-0.000198639	0.167026	PermFIT-RF	Unimportant
	Bryantella.formatexigens.et.rel.	0.000404529	0.618502	PermFIT-RF	Unimportant
	Bulleidia.moorei.et.rel.	0.000525285	0.978472	PermFIT-RF	Unimportant
	Burkholderia	0.00245279	1.63054	PermFIT-RF	Unimportant
	Butyrivibrio.crossotus.et.rel.	0.00298951	1.18464	PermFIT-RF	Unimportant
	Campylobacter	2.35311e-05	0.344191	PermFIT-RF	Unimportant
	Catenibacterium.mitsuokai.et.rel.	0.00208761	1.42479	PermFIT-RF	Unimportant
	Clostridium..sensu.stricto.	0.000549517	0.6346	PermFIT-RF	Unimportant
	Clostridium.cellulosi.et.rel.	0.000213567	0.390159	PermFIT-RF	Unimportant
	Clostridium.colinum.et.rel.	0.00159462	1.1045	PermFIT-RF	Unimportant
	Clostridium.difficile.et.rel.	0.00642704	1.72458	PermFIT-RF	Unimportant
	Clostridium.felsineum.et.rel.	0.000202918	0.691548	PermFIT-RF	Unimportant
	Clostridium.leptum.et.rel.	0.000358325	0.487961	PermFIT-RF	Unimportant
	Clostridium.nexile.et.rel.	0.000334044	0.453979	PermFIT-RF	Unimportant
	Clostridium.orbiscindens.et.rel.	0.000935418	0.698827	PermFIT-RF	Unimportant
	Clostridium.ramosum.et.rel.	0.000776343	0.92733	PermFIT-RF	Unimportant
	Clostridium.sphenoides.et.rel.	0.000568483	0.606984	PermFIT-RF	Unimportant
	Clostridium.stercorarium.et.rel.	0.000547549	0.59303	PermFIT-RF	Unimportant
	Clostridium.symbiosum.et.rel.	0.000169173	0.381726	PermFIT-RF	Unimportant
	Clostridium.thermocellum.et.rel.	0.000369809	0.92317	PermFIT-RF	Unimportant
	Collinsella	0.00467759	1.33263	PermFIT-RF	Unimportant
	Coprobacillus.catenaformis.et.rel.	0.000989326	1.13716	PermFIT-RF	Unimportant
	Coprococcus.eutactus.et.rel.	-0.000401234	0.106352	PermFIT-RF	Unimportant
	Corynebacterium	-9.17197e-05	0.193894	PermFIT-RF	Unimportant
	Desulfovibrio.et.rel.	0.000847022	1.11864	PermFIT-RF	Unimportant
	Dialister	-1.09604e-05	0.295382	PermFIT-RF	Unimportant
	Dorea.formicigenerans.et.rel.	0.000925305	0.855211	PermFIT-RF	Unimportant
	Eggerthella.lenta.et.rel.	0.00223336	1.01945	PermFIT-RF	Unimportant
	Enterobacter.aerogenes.et.rel.	0.000389045	0.699548	PermFIT-RF	Unimportant
	Enterococcus	-3.23399e-05	0.263763	PermFIT-RF	Unimportant
	Escherichia.coli.et.rel.	0.000284896	0.666025	PermFIT-RF	Unimportant
	Eubacterium.biforme.et.rel.	0.000522605	0.501551	PermFIT-RF	Unimportant
	Eubacterium.cylindroides.et.rel.	0.00024041	0.625343	PermFIT-RF	Unimportant
	Eubacterium.hallii.et.rel.	0.000415764	0.414295	PermFIT-RF	Unimportant
	Eubacterium.limosum.et.rel.	0.000282705	0.536603	PermFIT-RF	Unimportant
	Eubacterium.rectale.et.rel.	0.0020968	1.18129	PermFIT-RF	Unimportant
	Eubacterium.siraeum.et.rel.	0.00270687	1.26646	PermFIT-RF	Unimportant
	Eubacterium.ventriosum.et.rel.	0.000736622	0.676259	PermFIT-RF	Unimportant
	Faecalibacterium.prausnitzii.et.rel.	0.000460861	0.555332	PermFIT-RF	Unimportant
	Fusobacteria	0.00035737	0.858094	PermFIT-RF	Unimportant
	Gemella	0.000468759	0.917168	PermFIT-RF	Unimportant
	Granulicatella	-2.04515e-05	0.279181	PermFIT-RF	Unimportant
	Haemophilus	0.000230447	0.438882	PermFIT-RF	Unimportant
	Helicobacter	6.88e-06	0.31308	PermFIT-RF	Unimportant
	Klebisiella.pneumoniae.et.rel.	-2.91259e-05	0.270661	PermFIT-RF	Unimportant
	Lachnobacillus.bovis.et.rel.	-0.000469714	0.129209	PermFIT-RF	Unimportant
	Lachnospira.pectinoschiza.et.rel.	0.000258749	0.477184	PermFIT-RF	Unimportant
	Lactobacillus.catenaformis.et.rel.	-0.000222555	0.186907	PermFIT-RF	Unimportant
	Lactobacillus.gasseri.et.rel.	-0.000134163	0.182043	PermFIT-RF	Unimportant
	Lactobacillus.plantarum.et.rel.	0.000360752	0.616066	PermFIT-RF	Unimportant
	Lactobacillus.salivarius.et.rel.	0.000700118	0.759789	PermFIT-RF	Unimportant
	Lactococcus	-0.000207272	0.157335	PermFIT-RF	Unimportant
	Leminorella	0.000232994	0.466803	PermFIT-RF	Unimportant
	Megamonas.hypermegale.et.rel.	0.000183999	0.465743	PermFIT-RF	Unimportant
	Megasphaera.elsdenii.et.rel.	0.0102403	3.24118	PermFIT-RF	Important
	Methylobacterium	0.00125528	1.39062	PermFIT-RF	Unimportant
	Micrococcaceae	0.00024869	0.631695	PermFIT-RF	Unimportant
	Mitsuokella.multiacida.et.rel.	0.000768601	0.6339	PermFIT-RF	Unimportant
	Moraxellaceae	-5.23514e-05	0.25972	PermFIT-RF	Unimportant
	Novosphingobium	-0.00020927	0.138455	PermFIT-RF	Unimportant
	Oceanospirillum	0.000604284	0.956138	PermFIT-RF	Unimportant
	Oscillospira.guillermondii.et.rel.	0.000434771	0.631355	PermFIT-RF	Unimportant
	Outgrouping.clostridium.cluster.XIVa	-0.0004985	0.187491	PermFIT-RF	Unimportant
	Oxalobacter.formigenes.et.rel.	0.00014731	0.368734	PermFIT-RF	Unimportant
	Papillibacter.cinnamivorans.et.rel.	0.000522785	0.526058	PermFIT-RF	Unimportant
	Parabacteroides.distasonis.et.rel.	0.000902427	0.743717	PermFIT-RF	Unimportant
	Peptococcus.niger.et.rel.	0.00168799	0.978239	PermFIT-RF	Unimportant
	Peptostreptococcus.anaerobius.et.rel.	0.000462445	0.94597	PermFIT-RF	Unimportant
	Peptostreptococcus.micros.et.rel.	0.000148466	0.617452	PermFIT-RF	Unimportant
	Phascolarctobacterium.faecium.et.rel.	0.000371985	0.433214	PermFIT-RF	Unimportant
	Prevotella.melaninogenica.et.rel.	-0.000100744	0.220598	PermFIT-RF	Unimportant
	Prevotella.oralis.et.rel.	0.000325385	0.566718	PermFIT-RF	Unimportant
	Prevotella.ruminicola.et.rel.	0.00154261	1.12912	PermFIT-RF	Unimportant
	Prevotella.tannerae.et.rel.	-0.000359865	0.110796	PermFIT-RF	Unimportant
	Propionibacterium	-0.000145318	0.149927	PermFIT-RF	Unimportant
	Proteus.et.rel.	0.000237631	0.64749	PermFIT-RF	Unimportant
	Pseudomonas	-4.19735e-05	0.27982	PermFIT-RF	Unimportant
	Roseburia.intestinalis.et.rel.	0.000474856	0.531012	PermFIT-RF	Unimportant
	Ruminococcus.bromii.et.rel.	-0.000386827	0.15595	PermFIT-RF	Unimportant
	Ruminococcus.callidus.et.rel.	0.00117723	0.897301	PermFIT-RF	Unimportant
	Ruminococcus.gnavus.et.rel.	0.00131001	1.00861	PermFIT-RF	Unimportant
	Ruminococcus.lactaris.et.rel.	0.00189437	1.09235	PermFIT-RF	Unimportant
	Ruminococcus.obeum.et.rel.	0.000738521	0.561363	PermFIT-RF	Unimportant
	Serratia	-6.93521e-05	0.240419	PermFIT-RF	Unimportant
	Sporobacter.termitidis.et.rel.	-0.000141259	0.253352	PermFIT-RF	Unimportant
	Staphylococcus	0.000103206	0.360344	PermFIT-RF	Unimportant
	Streptococcus.bovis.et.rel.	0.00947285	1.74109	PermFIT-RF	Unimportant
	Streptococcus.intermedius.et.rel.	0.00362353	1.1893	PermFIT-RF	Unimportant
	Streptococcus.mitis.et.rel.	0.00453765	1.75939	PermFIT-RF	Unimportant
	Subdoligranulum.variable.at.rel.	0.000827856	0.627185	PermFIT-RF	Unimportant
	Sutterella.wadsworthia.et.rel.	0.00225914	1.33526	PermFIT-RF	Unimportant
	Tannerella.et.rel.	-0.000211839	0.181325	PermFIT-RF	Unimportant
	Uncultured.Bacteroidetes	-0.000654173	0.039951	PermFIT-RF	Unimportant
	Uncultured.Chroococcales	0.000314772	0.511436	PermFIT-RF	Unimportant
	Uncultured.Clostridiales.I	0.0247073	6.53221	PermFIT-RF	Important
	Uncultured.Clostridiales.II	0.0024946	1.25223	PermFIT-RF	Unimportant
	Uncultured.Mollicutes	8.30518e-05	0.343037	PermFIT-RF	Unimportant
	Uncultured.Selenomonadaceae	-5.57136e-05	0.255494	PermFIT-RF	Unimportant
	Veillonella	0.00160599	1.11684	PermFIT-RF	Unimportant
	Vibrio	0.00115061	1.40832	PermFIT-RF	Unimportant
	Weissella.et.rel.	-0.000338044	0.132903	PermFIT-RF	Unimportant
	Wissella.et.rel.	-0.000529811	0.0601223	PermFIT-RF	Unimportant
	Xanthomonadaceae	0.000222286	0.430217	PermFIT-RF	Unimportant
	Age	0.226702	Inf	Vanilla-RF	Important
	Gender (Female)	0.000845718	1.4992	Vanilla-RF	Important
	Nationality	0.00415446	6.0889	Vanilla-RF	Important
	Actinomycetaceae	0.0053246	7.06779	Vanilla-RF	Important
	Aerococcus	0.00220867	3.18669	Vanilla-RF	Important
	Aeromonas	0.0012909	1.9452	Vanilla-RF	Important
	Akkermansia	0.0035886	3.43897	Vanilla-RF	Important
	Alcaligenes.faecalis.et.rel.	-0.00043761	0.140608	Vanilla-RF	Unimportant
	Allistipes.et.rel.	0.00525542	7.06071	Vanilla-RF	Important
	Anaerobiospirillum	0.00290892	4.42129	Vanilla-RF	Important
	Anaerofustis	0.0262478	Inf	Vanilla-RF	Important
	Anaerostipes.caccae.et.rel.	0.0125162	13.9792	Vanilla-RF	Important
	Anaerotruncus.colihominis.et.rel.	0.00166731	1.73737	Vanilla-RF	Important
	Anaerovorax.odorimutans.et.rel.	0.0084269	7.70404	Vanilla-RF	Important
	Aneurinibacillus	0.00542074	6.46095	Vanilla-RF	Important
	Aquabacterium	0.00286099	2.82926	Vanilla-RF	Important
	Asteroleplasma.et.rel.	0.00172515	2.5743	Vanilla-RF	Important
	Atopobium	0.0106226	11.2975	Vanilla-RF	Important
	Bacillus	0.00274983	4.00846	Vanilla-RF	Important
	Bacteroides.fragilis.et.rel.	0.00441386	4.71772	Vanilla-RF	Important
	Bacteroides.intestinalis.et.rel.	0.00140404	1.32007	Vanilla-RF	Important
	Bacteroides.ovatus.et.rel.	0.00742445	9.77361	Vanilla-RF	Important
	Bacteroides.plebeius.et.rel.	0.00116533	1.12606	Vanilla-RF	Important
	Bacteroides.splachnicus.et.rel.	0.00215761	2.47899	Vanilla-RF	Important
	Bacteroides.stercoris.et.rel.	0.00175401	1.60155	Vanilla-RF	Important
	Bacteroides.uniformis.et.rel.	0.00285924	3.00669	Vanilla-RF	Important
	Bacteroides.vulgatus.et.rel.	0.0172843	Inf	Vanilla-RF	Important
	Bifidobacterium	0.0188849	13.2386	Vanilla-RF	Important
	Bilophila.et.rel.	0.00293352	3.52749	Vanilla-RF	Important
	Brachyspira	0.0059787	8.68795	Vanilla-RF	Important
	Bryantella.formatexigens.et.rel.	0.00181055	1.72713	Vanilla-RF	Important
	Bulleidia.moorei.et.rel.	0.0030274	4.09767	Vanilla-RF	Important
	Burkholderia	0.00738301	10.3279	Vanilla-RF	Important
	Butyrivibrio.crossotus.et.rel.	0.00510132	3.98416	Vanilla-RF	Important
	Campylobacter	0.00219466	3.83081	Vanilla-RF	Important
	Catenibacterium.mitsuokai.et.rel.	0.013594	Inf	Vanilla-RF	Important
	Clostridium..sensu.stricto.	0.00379917	3.35139	Vanilla-RF	Important
	Clostridium.cellulosi.et.rel.	0.00253081	2.15473	Vanilla-RF	Important
	Clostridium.colinum.et.rel.	0.00450853	4.69735	Vanilla-RF	Important
	Clostridium.difficile.et.rel.	0.0294478	Inf	Vanilla-RF	Important
	Clostridium.felsineum.et.rel.	0.0016168	2.58872	Vanilla-RF	Important
	Clostridium.leptum.et.rel.	0.00241496	2.13242	Vanilla-RF	Important
	Clostridium.nexile.et.rel.	0.00270012	2.61648	Vanilla-RF	Important
	Clostridium.orbiscindens.et.rel.	0.00469179	5.07736	Vanilla-RF	Important
	Clostridium.ramosum.et.rel.	0.00659718	7.59569	Vanilla-RF	Important
	Clostridium.sphenoides.et.rel.	0.00273676	2.47893	Vanilla-RF	Important
	Clostridium.stercorarium.et.rel.	0.00113411	0.971845	Vanilla-RF	Unimportant
	Clostridium.symbiosum.et.rel.	0.00282111	2.82115	Vanilla-RF	Important
	Clostridium.thermocellum.et.rel.	0.00117166	1.63167	Vanilla-RF	Important
	Collinsella	0.0144606	12.3298	Vanilla-RF	Important
	Coprobacillus.catenaformis.et.rel.	0.00617796	6.93654	Vanilla-RF	Important
	Coprococcus.eutactus.et.rel.	0.00603751	7.43284	Vanilla-RF	Important
	Corynebacterium	0.00223013	3.24104	Vanilla-RF	Important
	Desulfovibrio.et.rel.	0.00327923	4.32792	Vanilla-RF	Important
	Dialister	0.000369273	0.494216	Vanilla-RF	Unimportant
	Dorea.formicigenerans.et.rel.	0.00600158	7.96923	Vanilla-RF	Important
	Eggerthella.lenta.et.rel.	0.00545059	6.6407	Vanilla-RF	Important
	Enterobacter.aerogenes.et.rel.	0.00225395	2.48175	Vanilla-RF	Important
	Enterococcus	0.00276554	4.09683	Vanilla-RF	Important
	Escherichia.coli.et.rel.	0.00233362	3.29115	Vanilla-RF	Important
	Eubacterium.biforme.et.rel.	0.00742381	8.43007	Vanilla-RF	Important
	Eubacterium.cylindroides.et.rel.	0.00295929	4.57805	Vanilla-RF	Important
	Eubacterium.hallii.et.rel.	0.0141467	11.7947	Vanilla-RF	Important
	Eubacterium.limosum.et.rel.	0.00489913	6.23127	Vanilla-RF	Important
	Eubacterium.rectale.et.rel.	0.00487445	5.15505	Vanilla-RF	Important
	Eubacterium.siraeum.et.rel.	0.0117726	14.4044	Vanilla-RF	Important
	Eubacterium.ventriosum.et.rel.	0.00189349	1.37323	Vanilla-RF	Important
	Faecalibacterium.prausnitzii.et.rel.	0.000432695	0.487729	Vanilla-RF	Unimportant
	Fusobacteria	0.00276825	4.33864	Vanilla-RF	Important
	Gemella	0.00192578	2.52757	Vanilla-RF	Important
	Granulicatella	0.00251729	3.66051	Vanilla-RF	Important
	Haemophilus	0.00726881	9.54037	Vanilla-RF	Important
	Helicobacter	0.00191447	3.46305	Vanilla-RF	Important
	Klebisiella.pneumoniae.et.rel.	0.00244801	3.06965	Vanilla-RF	Important
	Lachnobacillus.bovis.et.rel.	0.00266234	2.69373	Vanilla-RF	Important
	Lachnospira.pectinoschiza.et.rel.	0.00448396	6.04968	Vanilla-RF	Important
	Lactobacillus.catenaformis.et.rel.	0.00608061	8.3812	Vanilla-RF	Important
	Lactobacillus.gasseri.et.rel.	0.00188954	2.55173	Vanilla-RF	Important
	Lactobacillus.plantarum.et.rel.	0.00427565	5.69704	Vanilla-RF	Important
	Lactobacillus.salivarius.et.rel.	0.00191409	1.74713	Vanilla-RF	Important
	Lactococcus	0.00471483	6.63019	Vanilla-RF	Important
	Leminorella	0.00484164	7.55343	Vanilla-RF	Important
	Megamonas.hypermegale.et.rel.	0.00288349	4.21725	Vanilla-RF	Important
	Megasphaera.elsdenii.et.rel.	0.0211667	Inf	Vanilla-RF	Important
	Methylobacterium	0.00382524	5.0988	Vanilla-RF	Important
	Micrococcaceae	0.00246968	3.72278	Vanilla-RF	Important
	Mitsuokella.multiacida.et.rel.	0.0040872	4.92362	Vanilla-RF	Important
	Moraxellaceae	0.00468366	6.6406	Vanilla-RF	Important
	Novosphingobium	0.000900545	1.16324	Vanilla-RF	Important
	Oceanospirillum	0.00271247	3.88453	Vanilla-RF	Important
	Oscillospira.guillermondii.et.rel.	0.00149824	1.35391	Vanilla-RF	Important
	Outgrouping.clostridium.cluster.XIVa	0.00390158	3.40303	Vanilla-RF	Important
	Oxalobacter.formigenes.et.rel.	0.00438932	4.83708	Vanilla-RF	Important
	Papillibacter.cinnamivorans.et.rel.	0.00622092	7.30201	Vanilla-RF	Important
	Parabacteroides.distasonis.et.rel.	0.0106711	15.0795	Vanilla-RF	Important
	Peptococcus.niger.et.rel.	0.0088503	7.77768	Vanilla-RF	Important
	Peptostreptococcus.anaerobius.et.rel.	0.00239225	3.46178	Vanilla-RF	Important
	Peptostreptococcus.micros.et.rel.	0.00228355	3.85812	Vanilla-RF	Important
	Phascolarctobacterium.faecium.et.rel.	0.0018571	1.47187	Vanilla-RF	Important
	Prevotella.melaninogenica.et.rel.	0.00255664	3.17812	Vanilla-RF	Important
	Prevotella.oralis.et.rel.	0.00292173	3.28951	Vanilla-RF	Important
	Prevotella.ruminicola.et.rel.	0.00567283	6.13838	Vanilla-RF	Important
	Prevotella.tannerae.et.rel.	0.00194367	1.9828	Vanilla-RF	Important
	Propionibacterium	0.00213361	3.14599	Vanilla-RF	Important
	Proteus.et.rel.	0.00258186	4.48327	Vanilla-RF	Important
	Pseudomonas	0.00653656	7.78429	Vanilla-RF	Important
	Roseburia.intestinalis.et.rel.	0.00198438	1.74948	Vanilla-RF	Important
	Ruminococcus.bromii.et.rel.	0.0011156	0.870444	Vanilla-RF	Unimportant
	Ruminococcus.callidus.et.rel.	0.00149753	1.20386	Vanilla-RF	Important
	Ruminococcus.gnavus.et.rel.	0.00266709	2.04171	Vanilla-RF	Important
	Ruminococcus.lactaris.et.rel.	0.00935927	12.0179	Vanilla-RF	Important
	Ruminococcus.obeum.et.rel.	0.0151956	13.1101	Vanilla-RF	Important
	Serratia	0.00199118	2.56009	Vanilla-RF	Important
	Sporobacter.termitidis.et.rel.	0.00236024	2.25484	Vanilla-RF	Important
	Staphylococcus	0.00705304	8.27151	Vanilla-RF	Important
	Streptococcus.bovis.et.rel.	0.0402345	Inf	Vanilla-RF	Important
	Streptococcus.intermedius.et.rel.	0.0208493	15.5566	Vanilla-RF	Important
	Streptococcus.mitis.et.rel.	0.0177183	15.0795	Vanilla-RF	Important
	Subdoligranulum.variable.at.rel.	0.00330874	2.5663	Vanilla-RF	Important
	Sutterella.wadsworthia.et.rel.	0.00609214	7.27322	Vanilla-RF	Important
	Tannerella.et.rel.	0.00225066	2.45171	Vanilla-RF	Important
	Uncultured.Bacteroidetes	0.00168286	1.63215	Vanilla-RF	Important
	Uncultured.Chroococcales	0.00268401	3.39311	Vanilla-RF	Important
	Uncultured.Clostridiales.I	0.05121	Inf	Vanilla-RF	Important
	Uncultured.Clostridiales.II	0.0106078	12.5149	Vanilla-RF	Important
	Uncultured.Mollicutes	0.00442339	5.04016	Vanilla-RF	Important
	Uncultured.Selenomonadaceae	0.000821198	0.952462	Vanilla-RF	Unimportant
	Veillonella	0.00747193	9.59145	Vanilla-RF	Important
	Vibrio	0.00518886	6.72647	Vanilla-RF	Important
	Weissella.et.rel.	0.00838078	9.24013	Vanilla-RF	Important
	Wissella.et.rel.	0.00118323	1.11924	Vanilla-RF	Important
	Xanthomonadaceae	0.00571969	8.3007	Vanilla-RF	Important
	Age	0.107018	15.9546	PermFIT-SVM	Important
	Gender (Female)	0.00099479	0.534876	PermFIT-SVM	Unimportant
	Nationality	0.0223759	3.94108	PermFIT-SVM	Important
	Actinomycetaceae	-0.001291	0.0514068	PermFIT-SVM	Unimportant
	Aerococcus	-0.000705418	0.0920506	PermFIT-SVM	Unimportant
	Aeromonas	-0.000169643	0.243269	PermFIT-SVM	Unimportant
	Akkermansia	0.00409883	0.891716	PermFIT-SVM	Unimportant
	Alcaligenes.faecalis.et.rel.	-0.00211601	0.0553519	PermFIT-SVM	Unimportant
	Allistipes.et.rel.	0.00129217	0.512749	PermFIT-SVM	Unimportant
	Anaerobiospirillum	-0.000376032	0.206148	PermFIT-SVM	Unimportant
	Anaerofustis	0.00307	0.848547	PermFIT-SVM	Unimportant
	Anaerostipes.caccae.et.rel.	0.000102818	0.316501	PermFIT-SVM	Unimportant
	Anaerotruncus.colihominis.et.rel.	-0.00319117	0.00495329	PermFIT-SVM	Unimportant
	Anaerovorax.odorimutans.et.rel.	0.000122698	0.326325	PermFIT-SVM	Unimportant
	Aneurinibacillus	0.000612253	0.42423	PermFIT-SVM	Unimportant
	Aquabacterium	0.00136817	0.492529	PermFIT-SVM	Unimportant
	Asteroleplasma.et.rel.	-0.00039671	0.159907	PermFIT-SVM	Unimportant
	Atopobium	-0.0016757	0.0948454	PermFIT-SVM	Unimportant
	Bacillus	-0.00159044	0.026768	PermFIT-SVM	Unimportant
	Bacteroides.fragilis.et.rel.	-0.000974041	0.13944	PermFIT-SVM	Unimportant
	Bacteroides.intestinalis.et.rel.	-0.00100735	0.123337	PermFIT-SVM	Unimportant
	Bacteroides.ovatus.et.rel.	0.000454928	0.403611	PermFIT-SVM	Unimportant
	Bacteroides.plebeius.et.rel.	0.00114615	0.617802	PermFIT-SVM	Unimportant
	Bacteroides.splachnicus.et.rel.	-0.00158004	0.129287	PermFIT-SVM	Unimportant
	Bacteroides.stercoris.et.rel.	-0.000832029	0.161517	PermFIT-SVM	Unimportant
	Bacteroides.uniformis.et.rel.	0.00187182	0.767271	PermFIT-SVM	Unimportant
	Bacteroides.vulgatus.et.rel.	-4.14183e-05	0.292883	PermFIT-SVM	Unimportant
	Bifidobacterium	0.0033292	0.642249	PermFIT-SVM	Unimportant
	Bilophila.et.rel.	-0.00072084	0.22361	PermFIT-SVM	Unimportant
	Brachyspira	-0.0012629	0.0832889	PermFIT-SVM	Unimportant
	Bryantella.formatexigens.et.rel.	0.00181991	0.786577	PermFIT-SVM	Unimportant
	Bulleidia.moorei.et.rel.	-0.000376764	0.206429	PermFIT-SVM	Unimportant
	Burkholderia	0.0034935	0.874928	PermFIT-SVM	Unimportant
	Butyrivibrio.crossotus.et.rel.	0.00423845	0.967014	PermFIT-SVM	Unimportant
	Campylobacter	-2.33046e-05	0.289408	PermFIT-SVM	Unimportant
	Catenibacterium.mitsuokai.et.rel.	-0.00246437	0.0241375	PermFIT-SVM	Unimportant
	Clostridium..sensu.stricto.	0.000491617	0.404368	PermFIT-SVM	Unimportant
	Clostridium.cellulosi.et.rel.	0.00484806	0.907281	PermFIT-SVM	Unimportant
	Clostridium.colinum.et.rel.	0.000696909	0.398083	PermFIT-SVM	Unimportant
	Clostridium.difficile.et.rel.	0.00704147	1.46008	PermFIT-SVM	Unimportant
	Clostridium.felsineum.et.rel.	-0.000563022	0.125029	PermFIT-SVM	Unimportant
	Clostridium.leptum.et.rel.	0.00391679	1.23027	PermFIT-SVM	Unimportant
	Clostridium.nexile.et.rel.	0.00196449	0.908791	PermFIT-SVM	Unimportant
	Clostridium.orbiscindens.et.rel.	0.00268237	0.943726	PermFIT-SVM	Unimportant
	Clostridium.ramosum.et.rel.	0.00567647	1.54759	PermFIT-SVM	Unimportant
	Clostridium.sphenoides.et.rel.	-0.00063888	0.18726	PermFIT-SVM	Unimportant
	Clostridium.stercorarium.et.rel.	0.00213112	0.995671	PermFIT-SVM	Unimportant
	Clostridium.symbiosum.et.rel.	-0.000921833	0.15208	PermFIT-SVM	Unimportant
	Clostridium.thermocellum.et.rel.	0.00362912	1.14546	PermFIT-SVM	Unimportant
	Collinsella	0.00663625	2.09841	PermFIT-SVM	Unimportant
	Coprobacillus.catenaformis.et.rel.	0.000357563	0.397583	PermFIT-SVM	Unimportant
	Coprococcus.eutactus.et.rel.	-0.00131677	0.110256	PermFIT-SVM	Unimportant
	Corynebacterium	-0.00145993	0.00927366	PermFIT-SVM	Unimportant
	Desulfovibrio.et.rel.	0.00675537	1.78292	PermFIT-SVM	Unimportant
	Dialister	-8.57798e-05	0.290171	PermFIT-SVM	Unimportant
	Dorea.formicigenerans.et.rel.	0.00171597	0.949516	PermFIT-SVM	Unimportant
	Eggerthella.lenta.et.rel.	0.0113999	3.08057	PermFIT-SVM	Important
	Enterobacter.aerogenes.et.rel.	-0.000335445	0.209726	PermFIT-SVM	Unimportant
	Enterococcus	9.5531e-05	0.328378	PermFIT-SVM	Unimportant
	Escherichia.coli.et.rel.	0.00075985	0.562111	PermFIT-SVM	Unimportant
	Eubacterium.biforme.et.rel.	-0.000613146	0.187656	PermFIT-SVM	Unimportant
	Eubacterium.cylindroides.et.rel.	0.000678304	0.425982	PermFIT-SVM	Unimportant
	Eubacterium.hallii.et.rel.	-3.03137e-05	0.293336	PermFIT-SVM	Unimportant
	Eubacterium.limosum.et.rel.	0.00013938	0.334283	PermFIT-SVM	Unimportant
	Eubacterium.rectale.et.rel.	0.00772736	1.7569	PermFIT-SVM	Unimportant
	Eubacterium.siraeum.et.rel.	0.0117049	1.8611	PermFIT-SVM	Unimportant
	Eubacterium.ventriosum.et.rel.	0.00224083	0.808896	PermFIT-SVM	Unimportant
	Faecalibacterium.prausnitzii.et.rel.	0.000226421	0.36487	PermFIT-SVM	Unimportant
	Fusobacteria	0.000488799	0.49753	PermFIT-SVM	Unimportant
	Gemella	0.000357418	0.427017	PermFIT-SVM	Unimportant
	Granulicatella	-0.00243107	0.0257336	PermFIT-SVM	Unimportant
	Haemophilus	-0.000160396	0.259442	PermFIT-SVM	Unimportant
	Helicobacter	-0.000769423	0.0565637	PermFIT-SVM	Unimportant
	Klebisiella.pneumoniae.et.rel.	-0.00090145	0.120679	PermFIT-SVM	Unimportant
	Lachnobacillus.bovis.et.rel.	0.00212451	0.599585	PermFIT-SVM	Unimportant
	Lachnospira.pectinoschiza.et.rel.	-0.00145757	0.0584467	PermFIT-SVM	Unimportant
	Lactobacillus.catenaformis.et.rel.	-0.00162007	0.0690025	PermFIT-SVM	Unimportant
	Lactobacillus.gasseri.et.rel.	-0.00130706	0.105113	PermFIT-SVM	Unimportant
	Lactobacillus.plantarum.et.rel.	0.00031067	0.387556	PermFIT-SVM	Unimportant
	Lactobacillus.salivarius.et.rel.	0.00353408	1.02028	PermFIT-SVM	Unimportant
	Lactococcus	-0.000763995	0.129918	PermFIT-SVM	Unimportant
	Leminorella	-0.000900536	0.133375	PermFIT-SVM	Unimportant
	Megamonas.hypermegale.et.rel.	0.000130661	0.318923	PermFIT-SVM	Unimportant
	Megasphaera.elsdenii.et.rel.	0.0257838	4.24768	PermFIT-SVM	Important
	Methylobacterium	0.00386352	1.41043	PermFIT-SVM	Unimportant
	Micrococcaceae	-0.000651239	0.120247	PermFIT-SVM	Unimportant
	Mitsuokella.multiacida.et.rel.	0.00215101	0.671312	PermFIT-SVM	Unimportant
	Moraxellaceae	-0.000877868	0.13095	PermFIT-SVM	Unimportant
	Novosphingobium	-0.000777369	0.131337	PermFIT-SVM	Unimportant
	Oceanospirillum	-0.00154597	0.0858096	PermFIT-SVM	Unimportant
	Oscillospira.guillermondii.et.rel.	-0.00132077	0.0637278	PermFIT-SVM	Unimportant
	Outgrouping.clostridium.cluster.XIVa	0.00111947	0.536167	PermFIT-SVM	Unimportant
	Oxalobacter.formigenes.et.rel.	-0.00105365	0.169865	PermFIT-SVM	Unimportant
	Papillibacter.cinnamivorans.et.rel.	0.001081	0.433847	PermFIT-SVM	Unimportant
	Parabacteroides.distasonis.et.rel.	-0.00130015	0.105129	PermFIT-SVM	Unimportant
	Peptococcus.niger.et.rel.	-0.00167959	0.0517394	PermFIT-SVM	Unimportant
	Peptostreptococcus.anaerobius.et.rel.	-0.000113933	0.263	PermFIT-SVM	Unimportant
	Peptostreptococcus.micros.et.rel.	-0.000657317	0.0970781	PermFIT-SVM	Unimportant
	Phascolarctobacterium.faecium.et.rel.	0.00185573	0.597709	PermFIT-SVM	Unimportant
	Prevotella.melaninogenica.et.rel.	-0.00126431	0.0689009	PermFIT-SVM	Unimportant
	Prevotella.oralis.et.rel.	0.00422127	1.2472	PermFIT-SVM	Unimportant
	Prevotella.ruminicola.et.rel.	0.00198593	0.718624	PermFIT-SVM	Unimportant
	Prevotella.tannerae.et.rel.	0.00489379	1.36712	PermFIT-SVM	Unimportant
	Propionibacterium	-0.000769097	0.141383	PermFIT-SVM	Unimportant
	Proteus.et.rel.	-0.00129004	0.0252794	PermFIT-SVM	Unimportant
	Pseudomonas	-0.000408189	0.222413	PermFIT-SVM	Unimportant
	Roseburia.intestinalis.et.rel.	0.000419819	0.377429	PermFIT-SVM	Unimportant
	Ruminococcus.bromii.et.rel.	0.00194232	0.563406	PermFIT-SVM	Unimportant
	Ruminococcus.callidus.et.rel.	0.00186412	0.737113	PermFIT-SVM	Unimportant
	Ruminococcus.gnavus.et.rel.	0.00624011	2.07325	PermFIT-SVM	Unimportant
	Ruminococcus.lactaris.et.rel.	0.00322462	0.684713	PermFIT-SVM	Unimportant
	Ruminococcus.obeum.et.rel.	0.00341516	0.750239	PermFIT-SVM	Unimportant
	Serratia	0.00138575	0.66872	PermFIT-SVM	Unimportant
	Sporobacter.termitidis.et.rel.	0.000519523	0.407222	PermFIT-SVM	Unimportant
	Staphylococcus	-0.000342394	0.249327	PermFIT-SVM	Unimportant
	Streptococcus.bovis.et.rel.	0.00286354	0.826765	PermFIT-SVM	Unimportant
	Streptococcus.intermedius.et.rel.	0.00105409	0.448649	PermFIT-SVM	Unimportant
	Streptococcus.mitis.et.rel.	0.00147916	0.520402	PermFIT-SVM	Unimportant
	Subdoligranulum.variable.at.rel.	0.00296594	1.18123	PermFIT-SVM	Unimportant
	Sutterella.wadsworthia.et.rel.	0.00868437	1.51505	PermFIT-SVM	Unimportant
	Tannerella.et.rel.	-0.00152117	0.0675362	PermFIT-SVM	Unimportant
	Uncultured.Bacteroidetes	-0.00311671	0.00469708	PermFIT-SVM	Unimportant
	Uncultured.Chroococcales	-8.17538e-05	0.291551	PermFIT-SVM	Unimportant
	Uncultured.Clostridiales.I	0.00946186	1.83376	PermFIT-SVM	Unimportant
	Uncultured.Clostridiales.II	0.011363	1.92494	PermFIT-SVM	Unimportant
	Uncultured.Mollicutes	0.00114559	0.499597	PermFIT-SVM	Unimportant
	Uncultured.Selenomonadaceae	0.000152647	0.332914	PermFIT-SVM	Unimportant
	Veillonella	0.00135846	0.538069	PermFIT-SVM	Unimportant
	Vibrio	0.00325394	1.06996	PermFIT-SVM	Unimportant
	Weissella.et.rel.	-0.000380327	0.203762	PermFIT-SVM	Unimportant
	Wissella.et.rel.	0.000264698	0.345919	PermFIT-SVM	Unimportant
	Xanthomonadaceae	-0.00041557	0.227402	PermFIT-SVM	Unimportant
	Age	0.137067	0.137067	RFE-SVM	Important
	Gender (Female)	0.00108953	0.00108953	RFE-SVM	Unimportant
	Nationality	NA	NA	RFE-SVM	NA
	Actinomycetaceae	0.0565767	0.0565767	RFE-SVM	Unimportant
	Aerococcus	0.017333	0.017333	RFE-SVM	Unimportant
	Aeromonas	0.0226907	0.0226907	RFE-SVM	Unimportant
	Akkermansia	0.0508374	0.0508374	RFE-SVM	Unimportant
	Alcaligenes.faecalis.et.rel.	0.0213179	0.0213179	RFE-SVM	Unimportant
	Allistipes.et.rel.	0.0375868	0.0375868	RFE-SVM	Unimportant
	Anaerobiospirillum	0.0184789	0.0184789	RFE-SVM	Unimportant
	Anaerofustis	0.0860346	0.0860346	RFE-SVM	Important
	Anaerostipes.caccae.et.rel.	0.0702559	0.0702559	RFE-SVM	Unimportant
	Anaerotruncus.colihominis.et.rel.	0.0164288	0.0164288	RFE-SVM	Unimportant
	Anaerovorax.odorimutans.et.rel.	0.0793916	0.0793916	RFE-SVM	Unimportant
	Aneurinibacillus	0.0519311	0.0519311	RFE-SVM	Unimportant
	Aquabacterium	0.0116817	0.0116817	RFE-SVM	Unimportant
	Asteroleplasma.et.rel.	0.0193767	0.0193767	RFE-SVM	Unimportant
	Atopobium	0.0757574	0.0757574	RFE-SVM	Unimportant
	Bacillus	0.0493934	0.0493934	RFE-SVM	Unimportant
	Bacteroides.fragilis.et.rel.	0.0375357	0.0375357	RFE-SVM	Unimportant
	Bacteroides.intestinalis.et.rel.	0.0182556	0.0182556	RFE-SVM	Unimportant
	Bacteroides.ovatus.et.rel.	0.0407366	0.0407366	RFE-SVM	Unimportant
	Bacteroides.plebeius.et.rel.	0.0163622	0.0163622	RFE-SVM	Unimportant
	Bacteroides.splachnicus.et.rel.	0.0343365	0.0343365	RFE-SVM	Unimportant
	Bacteroides.stercoris.et.rel.	0.0168719	0.0168719	RFE-SVM	Unimportant
	Bacteroides.uniformis.et.rel.	0.0232896	0.0232896	RFE-SVM	Unimportant
	Bacteroides.vulgatus.et.rel.	0.065318	0.065318	RFE-SVM	Unimportant
	Bifidobacterium	0.0942615	0.0942615	RFE-SVM	Important
	Bilophila.et.rel.	0.0346158	0.0346158	RFE-SVM	Unimportant
	Brachyspira	0.0356589	0.0356589	RFE-SVM	Unimportant
	Bryantella.formatexigens.et.rel.	0.0142768	0.0142768	RFE-SVM	Unimportant
	Bulleidia.moorei.et.rel.	0.0368206	0.0368206	RFE-SVM	Unimportant
	Burkholderia	0.0378867	0.0378867	RFE-SVM	Unimportant
	Butyrivibrio.crossotus.et.rel.	0.0438267	0.0438267	RFE-SVM	Unimportant
	Campylobacter	0.0315718	0.0315718	RFE-SVM	Unimportant
	Catenibacterium.mitsuokai.et.rel.	0.0420805	0.0420805	RFE-SVM	Unimportant
	Clostridium..sensu.stricto.	0.0687826	0.0687826	RFE-SVM	Unimportant
	Clostridium.cellulosi.et.rel.	0.0226457	0.0226457	RFE-SVM	Unimportant
	Clostridium.colinum.et.rel.	0.0327718	0.0327718	RFE-SVM	Unimportant
	Clostridium.difficile.et.rel.	0.108342	0.108342	RFE-SVM	Important
	Clostridium.felsineum.et.rel.	0.020952	0.020952	RFE-SVM	Unimportant
	Clostridium.leptum.et.rel.	0.0435046	0.0435046	RFE-SVM	Unimportant
	Clostridium.nexile.et.rel.	0.0474918	0.0474918	RFE-SVM	Unimportant
	Clostridium.orbiscindens.et.rel.	0.0443745	0.0443745	RFE-SVM	Unimportant
	Clostridium.ramosum.et.rel.	0.0653829	0.0653829	RFE-SVM	Unimportant
	Clostridium.sphenoides.et.rel.	0.0242733	0.0242733	RFE-SVM	Unimportant
	Clostridium.stercorarium.et.rel.	0.0482096	0.0482096	RFE-SVM	Unimportant
	Clostridium.symbiosum.et.rel.	0.0468049	0.0468049	RFE-SVM	Unimportant
	Clostridium.thermocellum.et.rel.	0.0240646	0.0240646	RFE-SVM	Unimportant
	Collinsella	0.104262	0.104262	RFE-SVM	Important
	Coprobacillus.catenaformis.et.rel.	0.0338578	0.0338578	RFE-SVM	Unimportant
	Coprococcus.eutactus.et.rel.	0.0667538	0.0667538	RFE-SVM	Unimportant
	Corynebacterium	0.0430559	0.0430559	RFE-SVM	Unimportant
	Desulfovibrio.et.rel.	0.0253706	0.0253706	RFE-SVM	Unimportant
	Dialister	0.00537532	0.00537532	RFE-SVM	Unimportant
	Dorea.formicigenerans.et.rel.	0.0576148	0.0576148	RFE-SVM	Unimportant
	Eggerthella.lenta.et.rel.	0.0749448	0.0749448	RFE-SVM	Unimportant
	Enterobacter.aerogenes.et.rel.	0.0416121	0.0416121	RFE-SVM	Unimportant
	Enterococcus	0.0383496	0.0383496	RFE-SVM	Unimportant
	Escherichia.coli.et.rel.	0.0332138	0.0332138	RFE-SVM	Unimportant
	Eubacterium.biforme.et.rel.	0.0641876	0.0641876	RFE-SVM	Unimportant
	Eubacterium.cylindroides.et.rel.	0.0363632	0.0363632	RFE-SVM	Unimportant
	Eubacterium.hallii.et.rel.	0.0874121	0.0874121	RFE-SVM	Important
	Eubacterium.limosum.et.rel.	0.0676546	0.0676546	RFE-SVM	Unimportant
	Eubacterium.rectale.et.rel.	0.0139606	0.0139606	RFE-SVM	Unimportant
	Eubacterium.siraeum.et.rel.	0.0469659	0.0469659	RFE-SVM	Unimportant
	Eubacterium.ventriosum.et.rel.	0.0352181	0.0352181	RFE-SVM	Unimportant
	Faecalibacterium.prausnitzii.et.rel.	0.0240656	0.0240656	RFE-SVM	Unimportant
	Fusobacteria	0.0305397	0.0305397	RFE-SVM	Unimportant
	Gemella	0.0194179	0.0194179	RFE-SVM	Unimportant
	Granulicatella	0.0384216	0.0384216	RFE-SVM	Unimportant
	Haemophilus	0.0451379	0.0451379	RFE-SVM	Unimportant
	Helicobacter	0.0338187	0.0338187	RFE-SVM	Unimportant
	Klebisiella.pneumoniae.et.rel.	0.0380863	0.0380863	RFE-SVM	Unimportant
	Lachnobacillus.bovis.et.rel.	0.0288498	0.0288498	RFE-SVM	Unimportant
	Lachnospira.pectinoschiza.et.rel.	0.0262092	0.0262092	RFE-SVM	Unimportant
	Lactobacillus.catenaformis.et.rel.	0.0319753	0.0319753	RFE-SVM	Unimportant
	Lactobacillus.gasseri.et.rel.	0.0501211	0.0501211	RFE-SVM	Unimportant
	Lactobacillus.plantarum.et.rel.	0.0377344	0.0377344	RFE-SVM	Unimportant
	Lactobacillus.salivarius.et.rel.	0.0244865	0.0244865	RFE-SVM	Unimportant
	Lactococcus	0.04066	0.04066	RFE-SVM	Unimportant
	Leminorella	0.0235471	0.0235471	RFE-SVM	Unimportant
	Megamonas.hypermegale.et.rel.	0.0263911	0.0263911	RFE-SVM	Unimportant
	Megasphaera.elsdenii.et.rel.	0.0274979	0.0274979	RFE-SVM	Unimportant
	Methylobacterium	0.0173703	0.0173703	RFE-SVM	Unimportant
	Micrococcaceae	0.0203194	0.0203194	RFE-SVM	Unimportant
	Mitsuokella.multiacida.et.rel.	0.0274297	0.0274297	RFE-SVM	Unimportant
	Moraxellaceae	0.0346321	0.0346321	RFE-SVM	Unimportant
	Novosphingobium	0.0280271	0.0280271	RFE-SVM	Unimportant
	Oceanospirillum	0.0270619	0.0270619	RFE-SVM	Unimportant
	Oscillospira.guillermondii.et.rel.	0.0151721	0.0151721	RFE-SVM	Unimportant
	Outgrouping.clostridium.cluster.XIVa	0.0599898	0.0599898	RFE-SVM	Unimportant
	Oxalobacter.formigenes.et.rel.	0.0347151	0.0347151	RFE-SVM	Unimportant
	Papillibacter.cinnamivorans.et.rel.	0.0487001	0.0487001	RFE-SVM	Unimportant
	Parabacteroides.distasonis.et.rel.	0.0490375	0.0490375	RFE-SVM	Unimportant
	Peptococcus.niger.et.rel.	0.0521539	0.0521539	RFE-SVM	Unimportant
	Peptostreptococcus.anaerobius.et.rel.	0.0186356	0.0186356	RFE-SVM	Unimportant
	Peptostreptococcus.micros.et.rel.	0.0381007	0.0381007	RFE-SVM	Unimportant
	Phascolarctobacterium.faecium.et.rel.	0.0357671	0.0357671	RFE-SVM	Unimportant
	Prevotella.melaninogenica.et.rel.	0.0181111	0.0181111	RFE-SVM	Unimportant
	Prevotella.oralis.et.rel.	0.0270875	0.0270875	RFE-SVM	Unimportant
	Prevotella.ruminicola.et.rel.	0.0185449	0.0185449	RFE-SVM	Unimportant
	Prevotella.tannerae.et.rel.	0.0441318	0.0441318	RFE-SVM	Unimportant
	Propionibacterium	0.0213799	0.0213799	RFE-SVM	Unimportant
	Proteus.et.rel.	0.0362663	0.0362663	RFE-SVM	Unimportant
	Pseudomonas	0.0393804	0.0393804	RFE-SVM	Unimportant
	Roseburia.intestinalis.et.rel.	0.0201323	0.0201323	RFE-SVM	Unimportant
	Ruminococcus.bromii.et.rel.	0.0242573	0.0242573	RFE-SVM	Unimportant
	Ruminococcus.callidus.et.rel.	0.0277018	0.0277018	RFE-SVM	Unimportant
	Ruminococcus.gnavus.et.rel.	0.0436192	0.0436192	RFE-SVM	Unimportant
	Ruminococcus.lactaris.et.rel.	0.0444923	0.0444923	RFE-SVM	Unimportant
	Ruminococcus.obeum.et.rel.	0.0885264	0.0885264	RFE-SVM	Important
	Serratia	0.0265524	0.0265524	RFE-SVM	Unimportant
	Sporobacter.termitidis.et.rel.	0.0131067	0.0131067	RFE-SVM	Unimportant
	Staphylococcus	0.0557966	0.0557966	RFE-SVM	Unimportant
	Streptococcus.bovis.et.rel.	0.114138	0.114138	RFE-SVM	Important
	Streptococcus.intermedius.et.rel.	0.0911964	0.0911964	RFE-SVM	Important
	Streptococcus.mitis.et.rel.	0.083763	0.083763	RFE-SVM	Important
	Subdoligranulum.variable.at.rel.	0.0610221	0.0610221	RFE-SVM	Unimportant
	Sutterella.wadsworthia.et.rel.	0.0429745	0.0429745	RFE-SVM	Unimportant
	Tannerella.et.rel.	0.038646	0.038646	RFE-SVM	Unimportant
	Uncultured.Bacteroidetes	0.0142358	0.0142358	RFE-SVM	Unimportant
	Uncultured.Chroococcales	0.0197138	0.0197138	RFE-SVM	Unimportant
	Uncultured.Clostridiales.I	0.0373194	0.0373194	RFE-SVM	Unimportant
	Uncultured.Clostridiales.II	0.0458211	0.0458211	RFE-SVM	Unimportant
	Uncultured.Mollicutes	0.0367605	0.0367605	RFE-SVM	Unimportant
	Uncultured.Selenomonadaceae	0.0196714	0.0196714	RFE-SVM	Unimportant
	Veillonella	0.0314422	0.0314422	RFE-SVM	Unimportant
	Vibrio	0.0302202	0.0302202	RFE-SVM	Unimportant
	Weissella.et.rel.	0.0624591	0.0624591	RFE-SVM	Unimportant
	Wissella.et.rel.	0.0306629	0.0306629	RFE-SVM	Unimportant
	Xanthomonadaceae	0.0247928	0.0247928	RFE-SVM	Unimportant

## Sheet: Table 1
	Table 1: Simulation Results on Continuous Outcomes.
			N = 1000	N = 1000	N = 1000	N = 1000	N = 1000	N = 1000	N = 1000	N = 1000	N = 1000	N = 5000	N = 5000	N = 5000	N = 5000	N = 5000	N = 5000	N = 5000	N = 5000	N = 5000
	rho	Variable	PermFIT-DNN	HRT-DNN	PermFIT-RF	Vanilla-RF	PermFIT-SVM	SHAP-DNN	LIME-DNN	SNGM-DNN	RFE-SVM	PermFIT-DNN	HRT-DNN	PermFIT-RF	Vanilla-RF	PermFIT-SVM	SHAP-DNN	LIME-DNN	SNGM-DNN	RFE-SVM
	rho: 0	$X_1$	100	100	100	100	100	100	100	100	100	100	100	100	100	100	100	100	100	100
	rho: 0	$X_{p_0+1}$	100	100	100	100	94	100	17	28	100	100	100	100	100	100	100	13	25	100
	rho: 0	$X_{2p_0+1}$	100	100	100	100	99	100	100	100	100	100	100	100	100	100	100	79	100	100
	rho: 0	$X_{3p_0+1}$	100	100	26	64	96	100	9	38	41	100	100	98	100	100	100	19	35	42
	rho: 0	$X_{4p_0+1}$	100	100	39	71	91	100	12	40	41	100	100	98	100	100	100	17	31	36
	rho: 0	$S_0$	5.4	7.5	5.3	9.4	6.1	5.1	10.2	7.3	6.5	5	4.9	4.9	9.3	5	5.7	11.5	8.1	7.2
	rho: 0	$S_1$	5.5	8	5.1	8.9	5.7	5.4	6.1	7.3	6.5	4.6	4.9	5	9	5	4.9	5.1	6.9	6
	rho: 0.2	$X_1$	100	100	100	100	100	100	100	100	100	100	100	100	100	100	100	100	100	100
	rho: 0.2	$X_{p_0+1}$	100	100	100	100	100	100	19	30	100	100	100	100	100	100	100	25	22	100
	rho: 0.2	$X_{2p_0+1}$	100	100	100	100	100	100	100	100	100	100	100	100	100	100	100	85	100	100
	rho: 0.2	$X_{3p_0+1}$	100	100	36	68	98	100	13	35	27	100	100	94	100	100	100	9	28	0
	rho: 0.2	$X_{4p_0+1}$	100	100	35	69	98	100	15	34	22	100	100	93	100	100	100	11	35	0
	rho: 0.2	$S_0$	6.1	7.1	6.7	17.5	7.9	5.1	9.9	7.6	13.2	5.7	5.2	7.5	29	12.9	5.3	10.9	7.8	15.6
	rho: 0.2	$S_1$	5.5	8	5.1	10.6	5.2	5.4	6.2	7.2	1.2	4.9	5.2	4.8	11.2	4.7	5.3	5.6	7.3	0
	rho: 0.5	$X_1$	100	100	100	100	100	100	100	100	100	100	100	100	100	100	100	100	100	100
	rho: 0.5	$X_{p_0+1}$	100	100	100	100	100	100	13	26	100	100	100	100	100	100	100	17	26	100
	rho: 0.5	$X_{2p_0+1}$	100	100	100	100	100	100	100	100	100	100	100	100	100	100	100	83	100	100
	rho: 0.5	$X_{3p_0+1}$	100	100	35	69	96	100	12	27	0	100	100	96	100	100	100	10	42	0
	rho: 0.5	$X_{4p_0+1}$	100	100	28	68	99	100	11	32	0	100	100	98	100	100	100	10	31	0
	rho: 0.5	$S_0$	9.3	7.5	14.1	59.3	15.9	5.5	10.8	8	15.6	9.6	4.9	33.8	87.8	35.2	5.6	11.5	7.5	15.6
	rho: 0.5	$S_1$	6.7	7.2	4.6	16.9	6	5.1	5.6	7.1	0	7	5.1	4.2	39.1	11.9	5	5.2	7.2	0
	rho: 0.8	$X_1$	100	100	100	100	100	100	100	100	100	100	100	100	100	100	100	100	100	100
	rho: 0.8	$X_{p_0+1}$	100	100	100	100	100	100	16	33	100	100	100	100	100	100	100	22	28	100
	rho: 0.8	$X_{2p_0+1}$	100	100	100	100	100	100	100	100	100	100	100	100	100	100	100	98	100	100
	rho: 0.8	$X_{3p_0+1}$	100	100	54	90	96	99	6	24	0	100	100	99	100	100	100	10	30	0
	rho: 0.8	$X_{4p_0+1}$	100	100	49	88	98	100	10	18	0	100	100	99	100	100	100	14	39	0
	rho: 0.8	$S_0$	18.8	7.2	31.6	88.3	27.7	6.2	10.7	9	15.6	20.7	5.7	75.3	100	68.2	6.6	11.9	8.4	15.6
	rho: 0.8	$S_1$	9.7	7	4	37.3	10.5	4.5	5.7	6.4	0	9.2	5.2	3.3	93.8	34.8	4	4.4	6.5	0

## Sheet: Table 2
	Table 2: Simulation Results on Continuous Outcomes with Smaller Sample Size and/or Larger Dimension
			N = 300	N = 300	N = 300	N = 300	N = 300	N = 300	N = 300	N = 300	N = 300	N = 500	N = 500	N = 500	N = 500	N = 500	N = 500	N = 500	N = 500	N = 500
			p = 100	p = 100	p = 100	p = 100	p = 100	p = 100	p = 100	p = 100	p = 100	p = 200	p = 200	p = 200	p = 200	p = 200	p = 200	p = 200	p = 200	p = 200
	N	Variable	PermFIT-DNN	HRT-DNN	PermFIT-RF	Vanilla-RF	PermFIT-SVM	SHAP-DNN	LIME-DNN	SNGM-DNN	RFE-SVM	PermFIT-DNN	HRT-DNN	PermFIT-RF	Vanilla-RF	PermFIT-SVM	SHAP-DNN	LIME-DNN	SNGM-DNN	RFE-SVM
	rho: 0	$X_1$	98	99	99	100	98	100	100	100	100	100	100	100	100	100	100	100	100	100
	rho: 0	$X_{p_0+1}$	86	91	97	100	22	86	26	27	100	100	100	100	100	15	100	20	34	100
	rho: 0	$X_{2p_0+1}$	96	98	100	100	92	100	99	100	100	100	100	100	100	99	100	95	100	100
	rho: 0	$X_{3p_0+1}$	54	71	9	19	14	19	14	18	30	83	87	15	27	10	42	15	20	26
	rho: 0	$X_{4p_0+1}$	46	61	9	26	18	34	16	18	36	89	96	14	13	10	29	8	13	27
	rho: 0	$S_0$	5	16.5	5.3	9.1	4.7	7.4	9.4	8.1	6.9	5.5	22.6	5.3	7.4	5.5	3	5.4	3.5	3.1
	rho: 0	$S_1$	5.5	16.7	5.4	9.2	5.8	6.5	6.4	7.5	6.4	5.6	21.5	5.1	7	5.5	3.4	2.5	4	3.5
	rho: 0.2	$X_1$	97	100	98	100	95	100	100	100	100	100	100	100	100	100	100	100	100	100
	rho: 0.2	$X_{p_0+1}$	89	93	100	100	37	83	20	22	100	100	100	100	100	29	100	13	31	100
	rho: 0.2	$X_{2p_0+1}$	94	97	98	100	84	100	99	100	100	100	100	100	100	98	100	94	100	100
	rho: 0.2	$X_{3p_0+1}$	56	70	10	24	24	27	21	22	32	93	96	5	19	13	44	10	16	17
	rho: 0.2	$X_{4p_0+1}$	53	69	11	25	21	31	16	18	26	98	95	13	25	15	32	3	13	18
	rho: 0.2	$S_0$	5.7	16.7	5.6	11.8	6.3	7.2	9.8	8.2	8.7	6.1	22.1	5.8	11.5	6.3	3.6	5.8	3.9	5.5
	rho: 0.2	$S_1$	5.9	17.6	5.4	9.5	6.4	6.7	6	7.4	5	5.9	21.9	5	8.1	5.6	2.8	2.3	3.7	1.4
	rho: 0.5	$X_1$	97	96	94	100	90	100	100	100	100	100	100	99	100	99	100	100	100	100
	rho: 0.5	$X_{p_0+1}$	96	98	98	100	66	94	15	24	100	100	100	100	100	52	100	11	33	100
	rho: 0.5	$X_{2p_0+1}$	97	95	99	100	84	100	99	100	100	99	100	100	100	85	100	98	100	100
	rho: 0.5	$X_{3p_0+1}$	67	64	13	18	40	34	17	17	9	92	91	14	23	32	56	7	22	1
	rho: 0.5	$X_{4p_0+1}$	65	66	9	31	37	24	11	14	6	93	97	15	24	33	58	5	16	0
	rho: 0.5	$S_0$	9.1	17.4	8.7	31.8	9.4	7.1	9.3	8.5	14.9	8.3	21.1	9.4	32.1	10.5	3	5.7	4.2	7.4
	rho: 0.5	$S_1$	6.6	18.1	4.7	11.5	6.3	6.5	6.8	7.2	0.3	6	22.3	4.7	10.4	6.2	3	2.4	3.3	0
	rho: 0.8	$X_1$	90	87	69	100	83	100	94	100	97	100	92	82	100	95	100	93	100	100
	rho: 0.8	$X_{p_0+1}$	85	89	95	100	65	95	11	20	91	100	98	99	100	64	100	8	31	94
	rho: 0.8	$X_{2p_0+1}$	90	89	73	100	75	100	80	100	90	99	98	90	100	89	100	84	100	83
	rho: 0.8	$X_{3p_0+1}$	62	58	16	33	44	34	11	20	0	80	85	16	40	48	42	6	21	0
	rho: 0.8	$X_{4p_0+1}$	63	60	14	39	48	17	7	18	0	81	79	21	42	46	44	2	20	0
	rho: 0.8	$S_0$	16.4	17.7	17.8	67.7	19.1	8.5	10.3	10.2	16	13.4	21.4	18.9	67.7	18.8	4.2	5.6	5	7.6
	rho: 0.8	$S_1$	7.4	17.5	4.6	18.2	5.9	5.4	6.6	5.6	0	7.1	22.1	4.4	17.2	9.5	2.2	2.8	2.5	0

## Sheet: Supplementary Figure 1a
	Figure S1a: simulation results on binary outcomes, mean (sd) of estimated feature importance
	Method	Variable	N	rho	importance	sd (importance)
	HRT-DNN	X[1]	N: 1000	rho: 0	6.90875	0
	LIME-DNN	X[1]	N: 1000	rho: 0	0.256677	0.0359415
	PermFIT-DNN	X[1]	N: 1000	rho: 0	0.204996	0.0558691
	PermFIT-RF	X[1]	N: 1000	rho: 0	0.0640177	0.0133006
	PermFIT-SVM	X[1]	N: 1000	rho: 0	0.135305	0.0310493
	RFE-SVM	X[1]	N: 1000	rho: 0	0.0290131	0.000685279
	SHAP-DNN	X[1]	N: 1000	rho: 0	0.0647328	0.0088693
	SNGM-DNN	X[1]	N: 1000	rho: 0	1204.43	167.924
	Vanilla-RF	X[1]	N: 1000	rho: 0	0.0327904	0.00549196
	HRT-DNN	X[p[0]+1]	N: 1000	rho: 0	6.90875	0
	LIME-DNN	X[p[0]+1]	N: 1000	rho: 0	0.018899	0.0150618
	PermFIT-DNN	X[p[0]+1]	N: 1000	rho: 0	0.187808	0.0587674
	PermFIT-RF	X[p[0]+1]	N: 1000	rho: 0	0.046221	0.00888795
	PermFIT-SVM	X[p[0]+1]	N: 1000	rho: 0	0.00875653	0.0048618
	RFE-SVM	X[p[0]+1]	N: 1000	rho: 0	0.0210472	0.000401356
	SHAP-DNN	X[p[0]+1]	N: 1000	rho: 0	0.0562347	0.0114961
	SNGM-DNN	X[p[0]+1]	N: 1000	rho: 0	25.4882	96.23
	Vanilla-RF	X[p[0]+1]	N: 1000	rho: 0	0.0245925	0.00422066
	HRT-DNN	X[2*p[0]+1]	N: 1000	rho: 0	6.90875	0
	LIME-DNN	X[2*p[0]+1]	N: 1000	rho: 0	0.155057	0.0817728
	PermFIT-DNN	X[2*p[0]+1]	N: 1000	rho: 0	0.206026	0.0542666
	PermFIT-RF	X[2*p[0]+1]	N: 1000	rho: 0	0.0761714	0.0146636
	PermFIT-SVM	X[2*p[0]+1]	N: 1000	rho: 0	0.109101	0.0246585
	RFE-SVM	X[2*p[0]+1]	N: 1000	rho: 0	0.0283551	0.000714701
	SHAP-DNN	X[2*p[0]+1]	N: 1000	rho: 0	0.0665205	0.00904428
	SNGM-DNN	X[2*p[0]+1]	N: 1000	rho: 0	1039.89	141.282
	Vanilla-RF	X[2*p[0]+1]	N: 1000	rho: 0	0.0389329	0.00610069
	HRT-DNN	X[3*p[0]+1]	N: 1000	rho: 0	6.90875	0
	LIME-DNN	X[3*p[0]+1]	N: 1000	rho: 0	0.0177102	0.0111734
	PermFIT-DNN	X[3*p[0]+1]	N: 1000	rho: 0	0.0633142	0.0256325
	PermFIT-RF	X[3*p[0]+1]	N: 1000	rho: 0	0.00108493	0.000851192
	PermFIT-SVM	X[3*p[0]+1]	N: 1000	rho: 0	0.00560903	0.00391688
	RFE-SVM	X[3*p[0]+1]	N: 1000	rho: 0	0.0210043	0.000394184
	SHAP-DNN	X[3*p[0]+1]	N: 1000	rho: 0	0.0119408	0.00336083
	SNGM-DNN	X[3*p[0]+1]	N: 1000	rho: 0	34.9236	85.2907
	Vanilla-RF	X[3*p[0]+1]	N: 1000	rho: 0	0.000675935	0.00049882
	HRT-DNN	X[4*p[0]+1]	N: 1000	rho: 0	6.90875	0
	LIME-DNN	X[4*p[0]+1]	N: 1000	rho: 0	0.0173905	0.0100996
	PermFIT-DNN	X[4*p[0]+1]	N: 1000	rho: 0	0.0640812	0.0267179
	PermFIT-RF	X[4*p[0]+1]	N: 1000	rho: 0	0.00114732	0.000778466
	PermFIT-SVM	X[4*p[0]+1]	N: 1000	rho: 0	0.00574123	0.00369577
	RFE-SVM	X[4*p[0]+1]	N: 1000	rho: 0	0.020968	0.000359444
	SHAP-DNN	X[4*p[0]+1]	N: 1000	rho: 0	0.0119715	0.00356528
	SNGM-DNN	X[4*p[0]+1]	N: 1000	rho: 0	33.3783	78.9471
	Vanilla-RF	X[4*p[0]+1]	N: 1000	rho: 0	0.000649282	0.000517371
	HRT-DNN	S[0]	N: 1000	rho: 0	1.06779	1.15034
	LIME-DNN	S[0]	N: 1000	rho: 0	0.0179313	0.0178437
	PermFIT-DNN	S[0]	N: 1000	rho: 0	2.07766e-05	0.00149946
	PermFIT-RF	S[0]	N: 1000	rho: 0	-1.37951e-05	0.000533166
	PermFIT-SVM	S[0]	N: 1000	rho: 0	-4.09216e-06	0.00218962
	RFE-SVM	S[0]	N: 1000	rho: 0	0.0209889	0.000396494
	SHAP-DNN	S[0]	N: 1000	rho: 0	0.00234574	0.00171983
	SNGM-DNN	S[0]	N: 1000	rho: 0	-0.195423	34.175
	Vanilla-RF	S[0]	N: 1000	rho: 0	-6.50635e-06	0.000277315
	HRT-DNN	S[1]	N: 1000	rho: 0	1.08281	1.16139
	LIME-DNN	S[1]	N: 1000	rho: 0	0.0162184	0.00972778
	PermFIT-DNN	S[1]	N: 1000	rho: 0	3.88363e-05	0.00153551
	PermFIT-RF	S[1]	N: 1000	rho: 0	4.2977e-06	0.000536608
	PermFIT-SVM	S[1]	N: 1000	rho: 0	1.79346e-05	0.00220042
	RFE-SVM	S[1]	N: 1000	rho: 0	0.0209926	0.000391099
	SHAP-DNN	S[1]	N: 1000	rho: 0	0.00240973	0.00175274
	SNGM-DNN	S[1]	N: 1000	rho: 0	0.517375	33.4075
	Vanilla-RF	S[1]	N: 1000	rho: 0	-5.7206e-06	0.000279498
	HRT-DNN	X[1]	N: 5000	rho: 0	6.90875	0
	LIME-DNN	X[1]	N: 5000	rho: 0	0.227447	0.0186268
	PermFIT-DNN	X[1]	N: 5000	rho: 0	0.449352	0.0296729
	PermFIT-RF	X[1]	N: 5000	rho: 0	0.0949295	0.0063965
	PermFIT-SVM	X[1]	N: 5000	rho: 0	0.207457	0.0157341
	RFE-SVM	X[1]	N: 5000	rho: 0	0.0289418	0.000287374
	SHAP-DNN	X[1]	N: 5000	rho: 0	0.0786206	0.00653062
	SNGM-DNN	X[1]	N: 5000	rho: 0	1332.43	107.289
	Vanilla-RF	X[1]	N: 5000	rho: 0	0.0466846	0.00275727
	HRT-DNN	X[p[0]+1]	N: 5000	rho: 0	6.90875	0
	LIME-DNN	X[p[0]+1]	N: 5000	rho: 0	0.00710393	0.00519589
	PermFIT-DNN	X[p[0]+1]	N: 5000	rho: 0	0.472259	0.0336971
	PermFIT-RF	X[p[0]+1]	N: 5000	rho: 0	0.0780283	0.00636898
	PermFIT-SVM	X[p[0]+1]	N: 5000	rho: 0	0.0514359	0.0119959
	RFE-SVM	X[p[0]+1]	N: 5000	rho: 0	0.020474	0.000190666
	SHAP-DNN	X[p[0]+1]	N: 5000	rho: 0	0.0826976	0.00575419
	SNGM-DNN	X[p[0]+1]	N: 5000	rho: 0	25.1822	38.3164
	Vanilla-RF	X[p[0]+1]	N: 5000	rho: 0	0.0393619	0.00263516
	HRT-DNN	X[2*p[0]+1]	N: 5000	rho: 0	6.90875	0
	LIME-DNN	X[2*p[0]+1]	N: 5000	rho: 0	0.109537	0.0949653
	PermFIT-DNN	X[2*p[0]+1]	N: 5000	rho: 0	0.485722	0.0354125
	PermFIT-RF	X[2*p[0]+1]	N: 5000	rho: 0	0.115877	0.00933313
	PermFIT-SVM	X[2*p[0]+1]	N: 5000	rho: 0	0.183288	0.0168828
	RFE-SVM	X[2*p[0]+1]	N: 5000	rho: 0	0.028467	0.000265247
	SHAP-DNN	X[2*p[0]+1]	N: 5000	rho: 0	0.0865313	0.00621045
	SNGM-DNN	X[2*p[0]+1]	N: 5000	rho: 0	502.605	79.4053
	Vanilla-RF	X[2*p[0]+1]	N: 5000	rho: 0	0.056658	0.00350133
	HRT-DNN	X[3*p[0]+1]	N: 5000	rho: 0	6.90875	0
	LIME-DNN	X[3*p[0]+1]	N: 5000	rho: 0	0.00642347	0.00397023
	PermFIT-DNN	X[3*p[0]+1]	N: 5000	rho: 0	0.287049	0.0246387
	PermFIT-RF	X[3*p[0]+1]	N: 5000	rho: 0	0.00348807	0.000891088
	PermFIT-SVM	X[3*p[0]+1]	N: 5000	rho: 0	0.0385804	0.00960979
	RFE-SVM	X[3*p[0]+1]	N: 5000	rho: 0	0.0204255	0.000166724
	SHAP-DNN	X[3*p[0]+1]	N: 5000	rho: 0	0.0297911	0.00331995
	SNGM-DNN	X[3*p[0]+1]	N: 5000	rho: 0	21.2217	35.6254
	Vanilla-RF	X[3*p[0]+1]	N: 5000	rho: 0	0.001845	0.000524991
	HRT-DNN	X[4*p[0]+1]	N: 5000	rho: 0	6.90875	0
	LIME-DNN	X[4*p[0]+1]	N: 5000	rho: 0	0.00652421	0.00429301
	PermFIT-DNN	X[4*p[0]+1]	N: 5000	rho: 0	0.286638	0.0243559
	PermFIT-RF	X[4*p[0]+1]	N: 5000	rho: 0	0.00340005	0.000809282
	PermFIT-SVM	X[4*p[0]+1]	N: 5000	rho: 0	0.038891	0.00960397
	RFE-SVM	X[4*p[0]+1]	N: 5000	rho: 0	0.0204434	0.000167392
	SHAP-DNN	X[4*p[0]+1]	N: 5000	rho: 0	0.0294792	0.00307115
	SNGM-DNN	X[4*p[0]+1]	N: 5000	rho: 0	24.2926	46.9762
	Vanilla-RF	X[4*p[0]+1]	N: 5000	rho: 0	0.00181209	0.000449277
	HRT-DNN	S[0]	N: 5000	rho: 0	0.98962	0.995736
	LIME-DNN	S[0]	N: 5000	rho: 0	0.00882149	0.0190313
	PermFIT-DNN	S[0]	N: 5000	rho: 0	-1.34405e-05	0.000503661
	PermFIT-RF	S[0]	N: 5000	rho: 0	-1.35624e-05	0.000197527
	PermFIT-SVM	S[0]	N: 5000	rho: 0	-9.11222e-06	0.00133831
	RFE-SVM	S[0]	N: 5000	rho: 0	0.0204434	0.000172059
	SHAP-DNN	S[0]	N: 5000	rho: 0	0.00125121	0.000652121
	SNGM-DNN	S[0]	N: 5000	rho: 0	-0.404391	20.38
	Vanilla-RF	S[0]	N: 5000	rho: 0	-4.26928e-06	0.000124062
	HRT-DNN	S[1]	N: 5000	rho: 0	1.00834	0.999973
	LIME-DNN	S[1]	N: 5000	rho: 0	0.00591833	0.00401871
	PermFIT-DNN	S[1]	N: 5000	rho: 0	-4.46048e-06	0.000503741
	PermFIT-RF	S[1]	N: 5000	rho: 0	-2.22333e-06	0.000196213
	PermFIT-SVM	S[1]	N: 5000	rho: 0	2.56952e-05	0.00135154
	RFE-SVM	S[1]	N: 5000	rho: 0	0.0204368	0.000168463
	SHAP-DNN	S[1]	N: 5000	rho: 0	0.00124251	0.000627259
	SNGM-DNN	S[1]	N: 5000	rho: 0	0.729925	19.7406
	Vanilla-RF	S[1]	N: 5000	rho: 0	-3.40051e-07	0.000124726
	HRT-DNN	X[1]	N: 1000	rho: 0.2	6.90875	0
	LIME-DNN	X[1]	N: 1000	rho: 0.2	0.254624	0.0383693
	PermFIT-DNN	X[1]	N: 1000	rho: 0.2	0.206259	0.0487553
	PermFIT-RF	X[1]	N: 1000	rho: 0.2	0.0581921	0.0104929
	PermFIT-SVM	X[1]	N: 1000	rho: 0.2	0.126394	0.0297842
	RFE-SVM	X[1]	N: 1000	rho: 0.2	0.0289103	0.000653191
	SHAP-DNN	X[1]	N: 1000	rho: 0.2	0.0627699	0.00848325
	SNGM-DNN	X[1]	N: 1000	rho: 0.2	1151.86	110.203
	Vanilla-RF	X[1]	N: 1000	rho: 0.2	0.0308818	0.00490163
	HRT-DNN	X[p[0]+1]	N: 1000	rho: 0.2	6.90875	0
	LIME-DNN	X[p[0]+1]	N: 1000	rho: 0.2	0.0191243	0.0162265
	PermFIT-DNN	X[p[0]+1]	N: 1000	rho: 0.2	0.192492	0.0496666
	PermFIT-RF	X[p[0]+1]	N: 1000	rho: 0.2	0.0453548	0.00828779
	PermFIT-SVM	X[p[0]+1]	N: 1000	rho: 0.2	0.0121196	0.00751174
	RFE-SVM	X[p[0]+1]	N: 1000	rho: 0.2	0.0209888	0.000391071
	SHAP-DNN	X[p[0]+1]	N: 1000	rho: 0.2	0.0569422	0.0116495
	SNGM-DNN	X[p[0]+1]	N: 1000	rho: 0.2	40.2387	84.6235
	Vanilla-RF	X[p[0]+1]	N: 1000	rho: 0.2	0.0244344	0.00387622
	HRT-DNN	X[2*p[0]+1]	N: 1000	rho: 0.2	6.90875	0
	LIME-DNN	X[2*p[0]+1]	N: 1000	rho: 0.2	0.167139	0.0893074
	PermFIT-DNN	X[2*p[0]+1]	N: 1000	rho: 0.2	0.220058	0.0505272
	PermFIT-RF	X[2*p[0]+1]	N: 1000	rho: 0.2	0.0729752	0.013585
	PermFIT-SVM	X[2*p[0]+1]	N: 1000	rho: 0.2	0.111596	0.0249588
	RFE-SVM	X[2*p[0]+1]	N: 1000	rho: 0.2	0.0284594	0.000587978
	SHAP-DNN	X[2*p[0]+1]	N: 1000	rho: 0.2	0.0677458	0.00951086
	SNGM-DNN	X[2*p[0]+1]	N: 1000	rho: 0.2	993.152	110.279
	Vanilla-RF	X[2*p[0]+1]	N: 1000	rho: 0.2	0.0383173	0.00560072
	HRT-DNN	X[3*p[0]+1]	N: 1000	rho: 0.2	6.90182	0.0693147
	LIME-DNN	X[3*p[0]+1]	N: 1000	rho: 0.2	0.0199965	0.0142578
	PermFIT-DNN	X[3*p[0]+1]	N: 1000	rho: 0.2	0.0700262	0.0244905
	PermFIT-RF	X[3*p[0]+1]	N: 1000	rho: 0.2	0.00113104	0.000635879
	PermFIT-SVM	X[3*p[0]+1]	N: 1000	rho: 0.2	0.0074922	0.0044275
	RFE-SVM	X[3*p[0]+1]	N: 1000	rho: 0.2	0.0209347	0.000427731
	SHAP-DNN	X[3*p[0]+1]	N: 1000	rho: 0.2	0.0126988	0.00406846
	SNGM-DNN	X[3*p[0]+1]	N: 1000	rho: 0.2	56.7178	123.916
	Vanilla-RF	X[3*p[0]+1]	N: 1000	rho: 0.2	0.000602708	0.000408168
	HRT-DNN	X[4*p[0]+1]	N: 1000	rho: 0.2	6.90182	0.0693147
	LIME-DNN	X[4*p[0]+1]	N: 1000	rho: 0.2	0.0197994	0.0116097
	PermFIT-DNN	X[4*p[0]+1]	N: 1000	rho: 0.2	0.0701683	0.0251019
	PermFIT-RF	X[4*p[0]+1]	N: 1000	rho: 0.2	0.00109747	0.000796697
	PermFIT-SVM	X[4*p[0]+1]	N: 1000	rho: 0.2	0.00700048	0.00449816
	RFE-SVM	X[4*p[0]+1]	N: 1000	rho: 0.2	0.0209889	0.00043781
	SHAP-DNN	X[4*p[0]+1]	N: 1000	rho: 0.2	0.0126712	0.00372331
	SNGM-DNN	X[4*p[0]+1]	N: 1000	rho: 0.2	52.1926	109.228
	Vanilla-RF	X[4*p[0]+1]	N: 1000	rho: 0.2	0.000609875	0.000482771
	HRT-DNN	S[0]	N: 1000	rho: 0.2	1.03692	1.13133
	LIME-DNN	S[0]	N: 1000	rho: 0.2	0.02006	0.0189978
	PermFIT-DNN	S[0]	N: 1000	rho: 0.2	9.13179e-05	0.00163783
	PermFIT-RF	S[0]	N: 1000	rho: 0.2	0.000133302	0.000658568
	PermFIT-SVM	S[0]	N: 1000	rho: 0.2	0.000190406	0.0023925
	RFE-SVM	S[0]	N: 1000	rho: 0.2	0.0213618	0.000753554
	SHAP-DNN	S[0]	N: 1000	rho: 0.2	0.0025768	0.00182792
	SNGM-DNN	S[0]	N: 1000	rho: 0.2	-0.336356	32.2728
	Vanilla-RF	S[0]	N: 1000	rho: 0.2	0.000159352	0.000422955
	HRT-DNN	S[1]	N: 1000	rho: 0.2	1.06846	1.1552
	LIME-DNN	S[1]	N: 1000	rho: 0.2	0.0176731	0.0105691
	PermFIT-DNN	S[1]	N: 1000	rho: 0.2	1.07035e-05	0.00160335
	PermFIT-RF	S[1]	N: 1000	rho: 0.2	-4.92831e-06	0.000495708
	PermFIT-SVM	S[1]	N: 1000	rho: 0.2	4.05697e-05	0.00227791
	RFE-SVM	S[1]	N: 1000	rho: 0.2	0.0209264	0.00038593
	SHAP-DNN	S[1]	N: 1000	rho: 0.2	0.00244544	0.0017605
	SNGM-DNN	S[1]	N: 1000	rho: 0.2	-1.01927	31.8069
	Vanilla-RF	S[1]	N: 1000	rho: 0.2	3.53749e-06	0.000267313
	HRT-DNN	X[1]	N: 5000	rho: 0.2	6.90875	0
	LIME-DNN	X[1]	N: 5000	rho: 0.2	0.233228	0.022221
	PermFIT-DNN	X[1]	N: 5000	rho: 0.2	0.438981	0.0273505
	PermFIT-RF	X[1]	N: 5000	rho: 0.2	0.0844629	0.00613565
	PermFIT-SVM	X[1]	N: 5000	rho: 0.2	0.21346	0.0180612
	RFE-SVM	X[1]	N: 5000	rho: 0.2	0.0289502	0.000262488
	SHAP-DNN	X[1]	N: 5000	rho: 0.2	0.0789814	0.00592787
	SNGM-DNN	X[1]	N: 5000	rho: 0.2	1255.2	79.2364
	Vanilla-RF	X[1]	N: 5000	rho: 0.2	0.0423424	0.00232664
	HRT-DNN	X[p[0]+1]	N: 5000	rho: 0.2	6.90875	0
	LIME-DNN	X[p[0]+1]	N: 5000	rho: 0.2	0.00701933	0.0052061
	PermFIT-DNN	X[p[0]+1]	N: 5000	rho: 0.2	0.472942	0.0321493
	PermFIT-RF	X[p[0]+1]	N: 5000	rho: 0.2	0.0724256	0.00559421
	PermFIT-SVM	X[p[0]+1]	N: 5000	rho: 0.2	0.0663383	0.0102918
	RFE-SVM	X[p[0]+1]	N: 5000	rho: 0.2	0.020399	0.000144387
	SHAP-DNN	X[p[0]+1]	N: 5000	rho: 0.2	0.0829556	0.00651392
	SNGM-DNN	X[p[0]+1]	N: 5000	rho: 0.2	26.7696	37.4644
	Vanilla-RF	X[p[0]+1]	N: 5000	rho: 0.2	0.0374027	0.00247505
	HRT-DNN	X[2*p[0]+1]	N: 5000	rho: 0.2	6.90875	0
	LIME-DNN	X[2*p[0]+1]	N: 5000	rho: 0.2	0.119829	0.0920257
	PermFIT-DNN	X[2*p[0]+1]	N: 5000	rho: 0.2	0.474081	0.0306918
	PermFIT-RF	X[2*p[0]+1]	N: 5000	rho: 0.2	0.102969	0.0074642
	PermFIT-SVM	X[2*p[0]+1]	N: 5000	rho: 0.2	0.189497	0.0178137
	RFE-SVM	X[2*p[0]+1]	N: 5000	rho: 0.2	0.0285021	0.000298985
	SHAP-DNN	X[2*p[0]+1]	N: 5000	rho: 0.2	0.0867514	0.00720194
	SNGM-DNN	X[2*p[0]+1]	N: 5000	rho: 0.2	482.779	77.4418
	Vanilla-RF	X[2*p[0]+1]	N: 5000	rho: 0.2	0.0520586	0.00280822
	HRT-DNN	X[3*p[0]+1]	N: 5000	rho: 0.2	6.90875	0
	LIME-DNN	X[3*p[0]+1]	N: 5000	rho: 0.2	0.00732888	0.00436731
	PermFIT-DNN	X[3*p[0]+1]	N: 5000	rho: 0.2	0.281463	0.0207601
	PermFIT-RF	X[3*p[0]+1]	N: 5000	rho: 0.2	0.00250689	0.000570342
	PermFIT-SVM	X[3*p[0]+1]	N: 5000	rho: 0.2	0.0442636	0.00706015
	RFE-SVM	X[3*p[0]+1]	N: 5000	rho: 0.2	0.0203517	0.00010868
	SHAP-DNN	X[3*p[0]+1]	N: 5000	rho: 0.2	0.0289247	0.00325853
	SNGM-DNN	X[3*p[0]+1]	N: 5000	rho: 0.2	23.6582	40.5996
	Vanilla-RF	X[3*p[0]+1]	N: 5000	rho: 0.2	0.00126598	0.000281383
	HRT-DNN	X[4*p[0]+1]	N: 5000	rho: 0.2	6.90875	0
	LIME-DNN	X[4*p[0]+1]	N: 5000	rho: 0.2	0.00729838	0.00569183
	PermFIT-DNN	X[4*p[0]+1]	N: 5000	rho: 0.2	0.281689	0.0206292
	PermFIT-RF	X[4*p[0]+1]	N: 5000	rho: 0.2	0.00249409	0.000548168
	PermFIT-SVM	X[4*p[0]+1]	N: 5000	rho: 0.2	0.0447888	0.00715483
	RFE-SVM	X[4*p[0]+1]	N: 5000	rho: 0.2	0.0203653	0.000133083
	SHAP-DNN	X[4*p[0]+1]	N: 5000	rho: 0.2	0.0292734	0.00316872
	SNGM-DNN	X[4*p[0]+1]	N: 5000	rho: 0.2	19.2549	37.4521
	Vanilla-RF	X[4*p[0]+1]	N: 5000	rho: 0.2	0.00124259	0.00028649
	HRT-DNN	S[0]	N: 5000	rho: 0.2	1.00594	1.00725
	LIME-DNN	S[0]	N: 5000	rho: 0.2	0.00922261	0.0171701
	PermFIT-DNN	S[0]	N: 5000	rho: 0.2	1.03603e-05	0.000541598
	PermFIT-RF	S[0]	N: 5000	rho: 0.2	0.000200221	0.000326147
	PermFIT-SVM	S[0]	N: 5000	rho: 0.2	0.000398225	0.00148903
	RFE-SVM	S[0]	N: 5000	rho: 0.2	0.0209206	0.000718103
	SHAP-DNN	S[0]	N: 5000	rho: 0.2	0.00127996	0.000679975
	SNGM-DNN	S[0]	N: 5000	rho: 0.2	0.346459	19.582
	Vanilla-RF	S[0]	N: 5000	rho: 0.2	0.000203522	0.000269647
	HRT-DNN	S[1]	N: 5000	rho: 0.2	1.01077	0.988779
	LIME-DNN	S[1]	N: 5000	rho: 0.2	0.00670994	0.00435698
	PermFIT-DNN	S[1]	N: 5000	rho: 0.2	-2.32375e-05	0.00051662
	PermFIT-RF	S[1]	N: 5000	rho: 0.2	1.93728e-05	0.000172139
	PermFIT-SVM	S[1]	N: 5000	rho: 0.2	-5.23068e-05	0.00140809
	RFE-SVM	S[1]	N: 5000	rho: 0.2	0.0203682	0.000135897
	SHAP-DNN	S[1]	N: 5000	rho: 0.2	0.00126262	0.0006704
	SNGM-DNN	S[1]	N: 5000	rho: 0.2	-0.466515	19.595
	Vanilla-RF	S[1]	N: 5000	rho: 0.2	1.17052e-05	0.000110302
	HRT-DNN	X[1]	N: 1000	rho: 0.5	6.90875	0
	LIME-DNN	X[1]	N: 1000	rho: 0.5	0.252202	0.0459889
	PermFIT-DNN	X[1]	N: 1000	rho: 0.5	0.198976	0.0498638
	PermFIT-RF	X[1]	N: 1000	rho: 0.5	0.0442726	0.00912951
	PermFIT-SVM	X[1]	N: 1000	rho: 0.5	0.116728	0.0364996
	RFE-SVM	X[1]	N: 1000	rho: 0.5	0.0288415	0.000635991
	SHAP-DNN	X[1]	N: 1000	rho: 0.5	0.0625846	0.00764478
	SNGM-DNN	X[1]	N: 1000	rho: 0.5	903.944	96.8183
	Vanilla-RF	X[1]	N: 1000	rho: 0.5	0.0263595	0.0041774
	HRT-DNN	X[p[0]+1]	N: 1000	rho: 0.5	6.90875	0
	LIME-DNN	X[p[0]+1]	N: 1000	rho: 0.5	0.0256797	0.0176008
	PermFIT-DNN	X[p[0]+1]	N: 1000	rho: 0.5	0.205114	0.0543557
	PermFIT-RF	X[p[0]+1]	N: 1000	rho: 0.5	0.0454381	0.00964756
	PermFIT-SVM	X[p[0]+1]	N: 1000	rho: 0.5	0.0285227	0.0113567
	RFE-SVM	X[p[0]+1]	N: 1000	rho: 0.5	0.0209103	0.000349094
	SHAP-DNN	X[p[0]+1]	N: 1000	rho: 0.5	0.0596867	0.0100808
	SNGM-DNN	X[p[0]+1]	N: 1000	rho: 0.5	38.8684	95.2063
	Vanilla-RF	X[p[0]+1]	N: 1000	rho: 0.5	0.0263388	0.00438894
	HRT-DNN	X[2*p[0]+1]	N: 1000	rho: 0.5	6.90875	0
	LIME-DNN	X[2*p[0]+1]	N: 1000	rho: 0.5	0.16207	0.0847188
	PermFIT-DNN	X[2*p[0]+1]	N: 1000	rho: 0.5	0.2268	0.0562444
	PermFIT-RF	X[2*p[0]+1]	N: 1000	rho: 0.5	0.0621928	0.013017
	PermFIT-SVM	X[2*p[0]+1]	N: 1000	rho: 0.5	0.103659	0.0338243
	RFE-SVM	X[2*p[0]+1]	N: 1000	rho: 0.5	0.0285357	0.000629121
	SHAP-DNN	X[2*p[0]+1]	N: 1000	rho: 0.5	0.0693202	0.00910194
	SNGM-DNN	X[2*p[0]+1]	N: 1000	rho: 0.5	833.075	91.7044
	Vanilla-RF	X[2*p[0]+1]	N: 1000	rho: 0.5	0.0358276	0.00551271
	HRT-DNN	X[3*p[0]+1]	N: 1000	rho: 0.5	6.84835	0.287445
	LIME-DNN	X[3*p[0]+1]	N: 1000	rho: 0.5	0.0222387	0.0150292
	PermFIT-DNN	X[3*p[0]+1]	N: 1000	rho: 0.5	0.0764598	0.0268793
	PermFIT-RF	X[3*p[0]+1]	N: 1000	rho: 0.5	0.00119918	0.000662474
	PermFIT-SVM	X[3*p[0]+1]	N: 1000	rho: 0.5	0.0125768	0.00560155
	RFE-SVM	X[3*p[0]+1]	N: 1000	rho: 0.5	0.0208167	0.000297
	SHAP-DNN	X[3*p[0]+1]	N: 1000	rho: 0.5	0.0141306	0.00405217
	SNGM-DNN	X[3*p[0]+1]	N: 1000	rho: 0.5	16.8321	80.4913
	Vanilla-RF	X[3*p[0]+1]	N: 1000	rho: 0.5	0.00064844	0.000326537
	HRT-DNN	X[4*p[0]+1]	N: 1000	rho: 0.5	6.7899	0.414071
	LIME-DNN	X[4*p[0]+1]	N: 1000	rho: 0.5	0.0231292	0.0145542
	PermFIT-DNN	X[4*p[0]+1]	N: 1000	rho: 0.5	0.075809	0.0266324
	PermFIT-RF	X[4*p[0]+1]	N: 1000	rho: 0.5	0.00119636	0.000692943
	PermFIT-SVM	X[4*p[0]+1]	N: 1000	rho: 0.5	0.0116181	0.00574802
	RFE-SVM	X[4*p[0]+1]	N: 1000	rho: 0.5	0.0208438	0.000385765
	SHAP-DNN	X[4*p[0]+1]	N: 1000	rho: 0.5	0.0142006	0.00411874
	SNGM-DNN	X[4*p[0]+1]	N: 1000	rho: 0.5	39.8186	94.4389
	Vanilla-RF	X[4*p[0]+1]	N: 1000	rho: 0.5	0.000668516	0.000360986
	HRT-DNN	S[0]	N: 1000	rho: 0.5	1.07111	1.16852
	LIME-DNN	S[0]	N: 1000	rho: 0.5	0.0243127	0.0198981
	PermFIT-DNN	S[0]	N: 1000	rho: 0.5	0.00053764	0.00209359
	PermFIT-RF	S[0]	N: 1000	rho: 0.5	0.000982918	0.0013632
	PermFIT-SVM	S[0]	N: 1000	rho: 0.5	0.00128095	0.00335234
	RFE-SVM	S[0]	N: 1000	rho: 0.5	0.0222649	0.00183159
	SHAP-DNN	S[0]	N: 1000	rho: 0.5	0.00298432	0.00206965
	SNGM-DNN	S[0]	N: 1000	rho: 0.5	-0.358873	29.5985
	Vanilla-RF	S[0]	N: 1000	rho: 0.5	0.00108664	0.00122448
	HRT-DNN	S[1]	N: 1000	rho: 0.5	1.06192	1.14405
	LIME-DNN	S[1]	N: 1000	rho: 0.5	0.0223323	0.0123136
	PermFIT-DNN	S[1]	N: 1000	rho: 0.5	0.000150678	0.00188247
	PermFIT-RF	S[1]	N: 1000	rho: 0.5	2.1555e-05	0.000414161
	PermFIT-SVM	S[1]	N: 1000	rho: 0.5	9.27687e-06	0.00285566
	RFE-SVM	S[1]	N: 1000	rho: 0.5	0.0208301	0.000309115
	SHAP-DNN	S[1]	N: 1000	rho: 0.5	0.00266053	0.00192271
	SNGM-DNN	S[1]	N: 1000	rho: 0.5	-0.124225	26.255
	Vanilla-RF	S[1]	N: 1000	rho: 0.5	4.05726e-05	0.000239261
	HRT-DNN	X[1]	N: 5000	rho: 0.5	6.90875	0
	LIME-DNN	X[1]	N: 5000	rho: 0.5	0.232814	0.0216051
	PermFIT-DNN	X[1]	N: 5000	rho: 0.5	0.418191	0.0293428
	PermFIT-RF	X[1]	N: 5000	rho: 0.5	0.0658261	0.00617923
	PermFIT-SVM	X[1]	N: 5000	rho: 0.5	0.248347	0.0254941
	RFE-SVM	X[1]	N: 5000	rho: 0.5	0.0289315	0.000242155
	SHAP-DNN	X[1]	N: 5000	rho: 0.5	0.0772225	0.0064243
	SNGM-DNN	X[1]	N: 5000	rho: 0.5	997.031	68.9182
	Vanilla-RF	X[1]	N: 5000	rho: 0.5	0.0367336	0.00277697
	HRT-DNN	X[p[0]+1]	N: 5000	rho: 0.5	6.90875	0
	LIME-DNN	X[p[0]+1]	N: 5000	rho: 0.5	0.0110618	0.00738639
	PermFIT-DNN	X[p[0]+1]	N: 5000	rho: 0.5	0.470267	0.03512
	PermFIT-RF	X[p[0]+1]	N: 5000	rho: 0.5	0.0722497	0.00580376
	PermFIT-SVM	X[p[0]+1]	N: 5000	rho: 0.5	0.128186	0.0167408
	RFE-SVM	X[p[0]+1]	N: 5000	rho: 0.5	0.0203791	0.00014304
	SHAP-DNN	X[p[0]+1]	N: 5000	rho: 0.5	0.0832996	0.00630526
	SNGM-DNN	X[p[0]+1]	N: 5000	rho: 0.5	18.8852	35.9921
	Vanilla-RF	X[p[0]+1]	N: 5000	rho: 0.5	0.0406396	0.00261091
	HRT-DNN	X[2*p[0]+1]	N: 5000	rho: 0.5	6.90875	0
	LIME-DNN	X[2*p[0]+1]	N: 5000	rho: 0.5	0.100286	0.0903178
	PermFIT-DNN	X[2*p[0]+1]	N: 5000	rho: 0.5	0.479466	0.0334041
	PermFIT-RF	X[2*p[0]+1]	N: 5000	rho: 0.5	0.0900408	0.00795449
	PermFIT-SVM	X[2*p[0]+1]	N: 5000	rho: 0.5	0.242267	0.0244581
	RFE-SVM	X[2*p[0]+1]	N: 5000	rho: 0.5	0.0285	0.000247619
	SHAP-DNN	X[2*p[0]+1]	N: 5000	rho: 0.5	0.0870642	0.00656448
	SNGM-DNN	X[2*p[0]+1]	N: 5000	rho: 0.5	419.004	58.9102
	Vanilla-RF	X[2*p[0]+1]	N: 5000	rho: 0.5	0.0504639	0.00308473
	HRT-DNN	X[3*p[0]+1]	N: 5000	rho: 0.5	6.90875	0
	LIME-DNN	X[3*p[0]+1]	N: 5000	rho: 0.5	0.00906317	0.00570395
	PermFIT-DNN	X[3*p[0]+1]	N: 5000	rho: 0.5	0.275321	0.0245072
	PermFIT-RF	X[3*p[0]+1]	N: 5000	rho: 0.5	0.00249317	0.00057138
	PermFIT-SVM	X[3*p[0]+1]	N: 5000	rho: 0.5	0.0593167	0.0100937
	RFE-SVM	X[3*p[0]+1]	N: 5000	rho: 0.5	0.0203686	0.000152047
	SHAP-DNN	X[3*p[0]+1]	N: 5000	rho: 0.5	0.0286169	0.00301002
	SNGM-DNN	X[3*p[0]+1]	N: 5000	rho: 0.5	16.1595	36.6287
	Vanilla-RF	X[3*p[0]+1]	N: 5000	rho: 0.5	0.0012383	0.000254515
	HRT-DNN	X[4*p[0]+1]	N: 5000	rho: 0.5	6.90875	0
	LIME-DNN	X[4*p[0]+1]	N: 5000	rho: 0.5	0.00861132	0.00547751
	PermFIT-DNN	X[4*p[0]+1]	N: 5000	rho: 0.5	0.275283	0.0248908
	PermFIT-RF	X[4*p[0]+1]	N: 5000	rho: 0.5	0.00258376	0.000581635
	PermFIT-SVM	X[4*p[0]+1]	N: 5000	rho: 0.5	0.060523	0.00948029
	RFE-SVM	X[4*p[0]+1]	N: 5000	rho: 0.5	0.0204006	0.000160115
	SHAP-DNN	X[4*p[0]+1]	N: 5000	rho: 0.5	0.0285826	0.00303779
	SNGM-DNN	X[4*p[0]+1]	N: 5000	rho: 0.5	13.9718	40.0064
	Vanilla-RF	X[4*p[0]+1]	N: 5000	rho: 0.5	0.00130403	0.000264935
	HRT-DNN	S[0]	N: 5000	rho: 0.5	1.01826	1.00102
	LIME-DNN	S[0]	N: 5000	rho: 0.5	0.0112982	0.0184499
	PermFIT-DNN	S[0]	N: 5000	rho: 0.5	9.76459e-05	0.000541953
	PermFIT-RF	S[0]	N: 5000	rho: 0.5	0.00121194	0.00100046
	PermFIT-SVM	S[0]	N: 5000	rho: 0.5	0.00168238	0.00216229
	RFE-SVM	S[0]	N: 5000	rho: 0.5	0.0219387	0.00193482
	SHAP-DNN	S[0]	N: 5000	rho: 0.5	0.00131428	0.000774199
	SNGM-DNN	S[0]	N: 5000	rho: 0.5	0.0679042	17.0989
	Vanilla-RF	S[0]	N: 5000	rho: 0.5	0.00141555	0.00122055
	HRT-DNN	S[1]	N: 5000	rho: 0.5	1.01198	1.01697
	LIME-DNN	S[1]	N: 5000	rho: 0.5	0.00792333	0.00481549
	PermFIT-DNN	S[1]	N: 5000	rho: 0.5	2.54982e-05	0.000503981
	PermFIT-RF	S[1]	N: 5000	rho: 0.5	8.01093e-05	0.000155295
	PermFIT-SVM	S[1]	N: 5000	rho: 0.5	0.000326651	0.0016738
	RFE-SVM	S[1]	N: 5000	rho: 0.5	0.0203666	0.000130979
	SHAP-DNN	S[1]	N: 5000	rho: 0.5	0.00125592	0.00075691
	SNGM-DNN	S[1]	N: 5000	rho: 0.5	-0.580674	16.8477
	Vanilla-RF	S[1]	N: 5000	rho: 0.5	6.35257e-05	0.000106515
	HRT-DNN	X[1]	N: 1000	rho: 0.8	6.47113	0.932117
	LIME-DNN	X[1]	N: 1000	rho: 0.8	0.255185	0.0561252
	PermFIT-DNN	X[1]	N: 1000	rho: 0.8	0.154406	0.0588912
	PermFIT-RF	X[1]	N: 1000	rho: 0.8	0.026359	0.00736757
	PermFIT-SVM	X[1]	N: 1000	rho: 0.8	0.1055	0.0652932
	RFE-SVM	X[1]	N: 1000	rho: 0.8	0.0288966	0.000631779
	SHAP-DNN	X[1]	N: 1000	rho: 0.8	0.0570515	0.00896987
	SNGM-DNN	X[1]	N: 1000	rho: 0.8	629.091	101.814
	Vanilla-RF	X[1]	N: 1000	rho: 0.8	0.0197733	0.00456747
	HRT-DNN	X[p[0]+1]	N: 1000	rho: 0.8	6.89489	0.138629
	LIME-DNN	X[p[0]+1]	N: 1000	rho: 0.8	0.0367908	0.0251702
	PermFIT-DNN	X[p[0]+1]	N: 1000	rho: 0.8	0.174669	0.047333
	PermFIT-RF	X[p[0]+1]	N: 1000	rho: 0.8	0.0376754	0.00879617
	PermFIT-SVM	X[p[0]+1]	N: 1000	rho: 0.8	0.0380687	0.0144866
	RFE-SVM	X[p[0]+1]	N: 1000	rho: 0.8	0.020878	0.000332222
	SHAP-DNN	X[p[0]+1]	N: 1000	rho: 0.8	0.052608	0.0102306
	SNGM-DNN	X[p[0]+1]	N: 1000	rho: 0.8	24.0833	88.8394
	Vanilla-RF	X[p[0]+1]	N: 1000	rho: 0.8	0.0272106	0.0050594
	HRT-DNN	X[2*p[0]+1]	N: 1000	rho: 0.8	6.77929	0.443065
	LIME-DNN	X[2*p[0]+1]	N: 1000	rho: 0.8	0.156092	0.0882483
	PermFIT-DNN	X[2*p[0]+1]	N: 1000	rho: 0.8	0.18533	0.054381
	PermFIT-RF	X[2*p[0]+1]	N: 1000	rho: 0.8	0.0398861	0.0104869
	PermFIT-SVM	X[2*p[0]+1]	N: 1000	rho: 0.8	0.0967075	0.0502446
	RFE-SVM	X[2*p[0]+1]	N: 1000	rho: 0.8	0.0285017	0.000650495
	SHAP-DNN	X[2*p[0]+1]	N: 1000	rho: 0.8	0.0640628	0.0107094
	SNGM-DNN	X[2*p[0]+1]	N: 1000	rho: 0.8	628.695	94.2587
	Vanilla-RF	X[2*p[0]+1]	N: 1000	rho: 0.8	0.0331695	0.00502732
	HRT-DNN	X[3*p[0]+1]	N: 1000	rho: 0.8	5.70759	1.55484
	LIME-DNN	X[3*p[0]+1]	N: 1000	rho: 0.8	0.038969	0.023805
	PermFIT-DNN	X[3*p[0]+1]	N: 1000	rho: 0.8	0.0505563	0.0202891
	PermFIT-RF	X[3*p[0]+1]	N: 1000	rho: 0.8	0.00191895	0.000816494
	PermFIT-SVM	X[3*p[0]+1]	N: 1000	rho: 0.8	0.014995	0.00728604
	RFE-SVM	X[3*p[0]+1]	N: 1000	rho: 0.8	0.0208103	0.000280354
	SHAP-DNN	X[3*p[0]+1]	N: 1000	rho: 0.8	0.0130923	0.00384553
	SNGM-DNN	X[3*p[0]+1]	N: 1000	rho: 0.8	2.82589	67.747
	Vanilla-RF	X[3*p[0]+1]	N: 1000	rho: 0.8	0.00097868	0.000368054
	HRT-DNN	X[4*p[0]+1]	N: 1000	rho: 0.8	5.94166	1.41977
	LIME-DNN	X[4*p[0]+1]	N: 1000	rho: 0.8	0.0394167	0.023271
	PermFIT-DNN	X[4*p[0]+1]	N: 1000	rho: 0.8	0.0513137	0.0200407
	PermFIT-RF	X[4*p[0]+1]	N: 1000	rho: 0.8	0.00170824	0.000702628
	PermFIT-SVM	X[4*p[0]+1]	N: 1000	rho: 0.8	0.014868	0.00782032
	RFE-SVM	X[4*p[0]+1]	N: 1000	rho: 0.8	0.0208692	0.00032363
	SHAP-DNN	X[4*p[0]+1]	N: 1000	rho: 0.8	0.0131022	0.0040103
	SNGM-DNN	X[4*p[0]+1]	N: 1000	rho: 0.8	13.032	93.0131
	Vanilla-RF	X[4*p[0]+1]	N: 1000	rho: 0.8	0.000932017	0.000387686
	HRT-DNN	S[0]	N: 1000	rho: 0.8	1.10279	1.19006
	LIME-DNN	S[0]	N: 1000	rho: 0.8	0.0382934	0.0267637
	PermFIT-DNN	S[0]	N: 1000	rho: 0.8	0.00197598	0.00373778
	PermFIT-RF	S[0]	N: 1000	rho: 0.8	0.00299767	0.00261634
	PermFIT-SVM	S[0]	N: 1000	rho: 0.8	0.00390319	0.00594111
	RFE-SVM	S[0]	N: 1000	rho: 0.8	0.0232804	0.00305039
	SHAP-DNN	S[0]	N: 1000	rho: 0.8	0.00412671	0.00258669
	SNGM-DNN	S[0]	N: 1000	rho: 0.8	1.67968	33.9296
	Vanilla-RF	S[0]	N: 1000	rho: 0.8	0.00371191	0.003302
	HRT-DNN	S[1]	N: 1000	rho: 0.8	1.08014	1.17836
	LIME-DNN	S[1]	N: 1000	rho: 0.8	0.0339972	0.0184072
	PermFIT-DNN	S[1]	N: 1000	rho: 0.8	0.000345402	0.00255723
	PermFIT-RF	S[1]	N: 1000	rho: 0.8	3.93305e-05	0.000391375
	PermFIT-SVM	S[1]	N: 1000	rho: 0.8	0.000559106	0.0046273
	RFE-SVM	S[1]	N: 1000	rho: 0.8	0.020825	0.000293201
	SHAP-DNN	S[1]	N: 1000	rho: 0.8	0.00302536	0.00224546
	SNGM-DNN	S[1]	N: 1000	rho: 0.8	-0.986667	24.3603
	Vanilla-RF	S[1]	N: 1000	rho: 0.8	0.000134088	0.000226883
	HRT-DNN	X[1]	N: 5000	rho: 0.8	6.90875	0
	LIME-DNN	X[1]	N: 5000	rho: 0.8	0.223949	0.0246217
	PermFIT-DNN	X[1]	N: 5000	rho: 0.8	0.379141	0.0369594
	PermFIT-RF	X[1]	N: 5000	rho: 0.8	0.0438974	0.00509723
	PermFIT-SVM	X[1]	N: 5000	rho: 0.8	0.321558	0.0512233
	RFE-SVM	X[1]	N: 5000	rho: 0.8	0.0289387	0.000279908
	SHAP-DNN	X[1]	N: 5000	rho: 0.8	0.0742936	0.00628936
	SNGM-DNN	X[1]	N: 5000	rho: 0.8	767.499	54.0708
	Vanilla-RF	X[1]	N: 5000	rho: 0.8	0.0301674	0.00330429
	HRT-DNN	X[p[0]+1]	N: 5000	rho: 0.8	6.90875	0
	LIME-DNN	X[p[0]+1]	N: 5000	rho: 0.8	0.0143361	0.0104798
	PermFIT-DNN	X[p[0]+1]	N: 5000	rho: 0.8	0.449296	0.0280578
	PermFIT-RF	X[p[0]+1]	N: 5000	rho: 0.8	0.0606642	0.00575492
	PermFIT-SVM	X[p[0]+1]	N: 5000	rho: 0.8	0.149846	0.0254925
	RFE-SVM	X[p[0]+1]	N: 5000	rho: 0.8	0.0203827	0.000119832
	SHAP-DNN	X[p[0]+1]	N: 5000	rho: 0.8	0.0832897	0.00531884
	SNGM-DNN	X[p[0]+1]	N: 5000	rho: 0.8	11.9476	36.6591
	Vanilla-RF	X[p[0]+1]	N: 5000	rho: 0.8	0.0438146	0.0032218
	HRT-DNN	X[2*p[0]+1]	N: 5000	rho: 0.8	6.90875	0
	LIME-DNN	X[2*p[0]+1]	N: 5000	rho: 0.8	0.0737117	0.0790693
	PermFIT-DNN	X[2*p[0]+1]	N: 5000	rho: 0.8	0.465303	0.0338463
	PermFIT-RF	X[2*p[0]+1]	N: 5000	rho: 0.8	0.0679829	0.00571575
	PermFIT-SVM	X[2*p[0]+1]	N: 5000	rho: 0.8	0.307171	0.0459693
	RFE-SVM	X[2*p[0]+1]	N: 5000	rho: 0.8	0.0284737	0.000258449
	SHAP-DNN	X[2*p[0]+1]	N: 5000	rho: 0.8	0.0871175	0.00670476
	SNGM-DNN	X[2*p[0]+1]	N: 5000	rho: 0.8	418.983	60.6585
	Vanilla-RF	X[2*p[0]+1]	N: 5000	rho: 0.8	0.0491998	0.00320434
	HRT-DNN	X[3*p[0]+1]	N: 5000	rho: 0.8	6.90875	0
	LIME-DNN	X[3*p[0]+1]	N: 5000	rho: 0.8	0.0134022	0.00813846
	PermFIT-DNN	X[3*p[0]+1]	N: 5000	rho: 0.8	0.238091	0.0278167
	PermFIT-RF	X[3*p[0]+1]	N: 5000	rho: 0.8	0.0035947	0.000719259
	PermFIT-SVM	X[3*p[0]+1]	N: 5000	rho: 0.8	0.0566841	0.0109344
	RFE-SVM	X[3*p[0]+1]	N: 5000	rho: 0.8	0.0203459	0.000119953
	SHAP-DNN	X[3*p[0]+1]	N: 5000	rho: 0.8	0.0279701	0.00289486
	SNGM-DNN	X[3*p[0]+1]	N: 5000	rho: 0.8	0.592005	40.0557
	Vanilla-RF	X[3*p[0]+1]	N: 5000	rho: 0.8	0.00184777	0.000332895
	HRT-DNN	X[4*p[0]+1]	N: 5000	rho: 0.8	6.90875	0
	LIME-DNN	X[4*p[0]+1]	N: 5000	rho: 0.8	0.0129462	0.00694729
	PermFIT-DNN	X[4*p[0]+1]	N: 5000	rho: 0.8	0.238159	0.0256759
	PermFIT-RF	X[4*p[0]+1]	N: 5000	rho: 0.8	0.00353842	0.000692467
	PermFIT-SVM	X[4*p[0]+1]	N: 5000	rho: 0.8	0.0569529	0.0100638
	RFE-SVM	X[4*p[0]+1]	N: 5000	rho: 0.8	0.0203855	0.000162729
	SHAP-DNN	X[4*p[0]+1]	N: 5000	rho: 0.8	0.0279076	0.00297317
	SNGM-DNN	X[4*p[0]+1]	N: 5000	rho: 0.8	6.18924	37.1571
	Vanilla-RF	X[4*p[0]+1]	N: 5000	rho: 0.8	0.0018381	0.000295386
	HRT-DNN	S[0]	N: 5000	rho: 0.8	1.00817	1.00428
	LIME-DNN	S[0]	N: 5000	rho: 0.8	0.017038	0.0226471
	PermFIT-DNN	S[0]	N: 5000	rho: 0.8	0.000341286	0.000647848
	PermFIT-RF	S[0]	N: 5000	rho: 0.8	0.00396635	0.0025024
	PermFIT-SVM	S[0]	N: 5000	rho: 0.8	0.00414984	0.00328118
	RFE-SVM	S[0]	N: 5000	rho: 0.8	0.022973	0.00320145
	SHAP-DNN	S[0]	N: 5000	rho: 0.8	0.00139785	0.000956931
	SNGM-DNN	S[0]	N: 5000	rho: 0.8	0.736525	13.8067
	Vanilla-RF	S[0]	N: 5000	rho: 0.8	0.00485207	0.00366449
	HRT-DNN	S[1]	N: 5000	rho: 0.8	0.991584	0.982951
	LIME-DNN	S[1]	N: 5000	rho: 0.8	0.0117647	0.00723402
	PermFIT-DNN	S[1]	N: 5000	rho: 0.8	2.73525e-05	0.000431843
	PermFIT-RF	S[1]	N: 5000	rho: 0.8	0.00016267	0.000148267
	PermFIT-SVM	S[1]	N: 5000	rho: 0.8	0.0018228	0.0025026
	RFE-SVM	S[1]	N: 5000	rho: 0.8	0.0203718	0.000135844
	SHAP-DNN	S[1]	N: 5000	rho: 0.8	0.00107838	0.000799355
	SNGM-DNN	S[1]	N: 5000	rho: 0.8	-0.508444	11.4728
	Vanilla-RF	S[1]	N: 5000	rho: 0.8	0.00019538	0.000103321

## Sheet: Supplementary Figure 1b
	Figure S1b: simulation results on binary outcomes, accuracy
	Method	N	rho	accuracy	sd (accuracy)
	DNN	N: 1000	rho: 0	0.882568	0.00653042
	DNN	N: 5000	rho: 0	0.914437	0.00310759
	DNN	N: 1000	rho: 0.2	0.882025	0.00654198
	DNN	N: 5000	rho: 0.2	0.915418	0.00264508
	DNN	N: 1000	rho: 0.5	0.88257	0.00683763
	DNN	N: 5000	rho: 0.5	0.917659	0.00278514
	DNN	N: 1000	rho: 0.8	0.881614	0.00672421
	DNN	N: 5000	rho: 0.8	0.920426	0.00276861
	PermFIT-DNN	N: 1000	rho: 0	0.896563	0.00501337
	PermFIT-DNN	N: 5000	rho: 0	0.922835	0.00273929
	PermFIT-DNN	N: 1000	rho: 0.2	0.896934	0.00672935
	PermFIT-DNN	N: 5000	rho: 0.2	0.923408	0.0030749
	PermFIT-DNN	N: 1000	rho: 0.5	0.896356	0.00568221
	PermFIT-DNN	N: 5000	rho: 0.5	0.923152	0.0025925
	PermFIT-DNN	N: 1000	rho: 0.8	0.89507	0.00700243
	PermFIT-DNN	N: 5000	rho: 0.8	0.922999	0.00280474
	SHAP-DNN	N: 1000	rho: 0	0.891527	0.00525289
	SHAP-DNN	N: 5000	rho: 0	0.92132	0.00306983
	SHAP-DNN	N: 1000	rho: 0.2	0.890745	0.0166491
	SHAP-DNN	N: 5000	rho: 0.2	0.921974	0.00280716
	SHAP-DNN	N: 1000	rho: 0.5	0.893008	0.0048919
	SHAP-DNN	N: 5000	rho: 0.5	0.922014	0.00288686
	SHAP-DNN	N: 1000	rho: 0.8	0.893129	0.00888139
	SHAP-DNN	N: 5000	rho: 0.8	0.922673	0.00268603
	LIME-DNN	N: 1000	rho: 0	0.737632	0.0441438
	LIME-DNN	N: 5000	rho: 0	0.75227	0.0619602
	LIME-DNN	N: 1000	rho: 0.2	0.741692	0.0352848
	LIME-DNN	N: 5000	rho: 0.2	0.750352	0.0560382
	LIME-DNN	N: 1000	rho: 0.5	0.753554	0.0336857
	LIME-DNN	N: 5000	rho: 0.5	0.774558	0.0578133
	LIME-DNN	N: 1000	rho: 0.8	0.78591	0.0380108
	LIME-DNN	N: 5000	rho: 0.8	0.810518	0.0353955
	HRT-DNN	N: 1000	rho: 0	0.894983	0.00565298
	HRT-DNN	N: 5000	rho: 0	0.922555	0.0029551
	HRT-DNN	N: 1000	rho: 0.2	0.896484	0.00715385
	HRT-DNN	N: 5000	rho: 0.2	0.923158	0.00281253
	HRT-DNN	N: 1000	rho: 0.5	0.896689	0.00499432
	HRT-DNN	N: 5000	rho: 0.5	0.92286	0.00294773
	HRT-DNN	N: 1000	rho: 0.8	0.895376	0.00898952
	HRT-DNN	N: 5000	rho: 0.8	0.923735	0.00275462
	SNGM-DNN	N: 1000	rho: 0	0.783324	0.0641221
	SNGM-DNN	N: 5000	rho: 0	0.826218	0.0631845
	SNGM-DNN	N: 1000	rho: 0.2	0.798426	0.0661517
	SNGM-DNN	N: 5000	rho: 0.2	0.83091	0.0619518
	SNGM-DNN	N: 1000	rho: 0.5	0.802336	0.0628327
	SNGM-DNN	N: 5000	rho: 0.5	0.839199	0.0656871
	SNGM-DNN	N: 1000	rho: 0.8	0.84102	0.0545276
	SNGM-DNN	N: 5000	rho: 0.8	0.865915	0.0513384
	RF	N: 1000	rho: 0	0.80101	0.00908816
	RF	N: 5000	rho: 0	0.832765	0.00438755
	RF	N: 1000	rho: 0.2	0.796693	0.00788042
	RF	N: 5000	rho: 0.2	0.827245	0.00526596
	RF	N: 1000	rho: 0.5	0.783671	0.00863022
	RF	N: 5000	rho: 0.5	0.817312	0.0040487
	RF	N: 1000	rho: 0.8	0.797244	0.00699365
	RF	N: 5000	rho: 0.8	0.824175	0.0040995
	PermFIT-RF	N: 1000	rho: 0	0.828486	0.0104998
	PermFIT-RF	N: 5000	rho: 0	0.861568	0.00683462
	PermFIT-RF	N: 1000	rho: 0.2	0.827204	0.00902143
	PermFIT-RF	N: 5000	rho: 0.2	0.847357	0.00640606
	PermFIT-RF	N: 1000	rho: 0.5	0.812189	0.010297
	PermFIT-RF	N: 5000	rho: 0.5	0.827284	0.00433906
	PermFIT-RF	N: 1000	rho: 0.8	0.810825	0.00781717
	PermFIT-RF	N: 5000	rho: 0.8	0.830245	0.00530145
	Vanilla-RF	N: 1000	rho: 0	0.826807	0.00889978
	Vanilla-RF	N: 5000	rho: 0	0.856956	0.0066145
	Vanilla-RF	N: 1000	rho: 0.2	0.819959	0.00740549
	Vanilla-RF	N: 5000	rho: 0.2	0.839729	0.00457661
	Vanilla-RF	N: 1000	rho: 0.5	0.798449	0.00899543
	Vanilla-RF	N: 5000	rho: 0.5	0.821646	0.00467542
	Vanilla-RF	N: 1000	rho: 0.8	0.802699	0.00700116
	Vanilla-RF	N: 5000	rho: 0.8	0.823304	0.00399789
	SVM	N: 1000	rho: 0	0.706573	0.00805858
	SVM	N: 5000	rho: 0	0.76287	0.00556549
	SVM	N: 1000	rho: 0.2	0.712504	0.00779199
	SVM	N: 5000	rho: 0.2	0.776419	0.00473614
	SVM	N: 1000	rho: 0.5	0.744721	0.00786675
	SVM	N: 5000	rho: 0.5	0.812776	0.00487902
	SVM	N: 1000	rho: 0.8	0.797883	0.00809664
	SVM	N: 5000	rho: 0.8	0.855494	0.00370471
	PermFIT-SVM	N: 1000	rho: 0	0.836389	0.0511552
	PermFIT-SVM	N: 5000	rho: 0	0.908945	0.00631396
	PermFIT-SVM	N: 1000	rho: 0.2	0.840143	0.0512966
	PermFIT-SVM	N: 5000	rho: 0.2	0.904476	0.00903643
	PermFIT-SVM	N: 1000	rho: 0.5	0.849267	0.0278287
	PermFIT-SVM	N: 5000	rho: 0.5	0.880632	0.0116107
	PermFIT-SVM	N: 1000	rho: 0.8	0.849532	0.0201739
	PermFIT-SVM	N: 5000	rho: 0.8	0.874824	0.00714199
	RFE-SVM	N: 1000	rho: 0	0.741513	0.0230741
	RFE-SVM	N: 5000	rho: 0	0.758664	0.0306222
	RFE-SVM	N: 1000	rho: 0.2	0.740375	0.00996984
	RFE-SVM	N: 5000	rho: 0.2	0.747657	0.00515719
	RFE-SVM	N: 1000	rho: 0.5	0.739241	0.00774459
	RFE-SVM	N: 5000	rho: 0.5	0.746258	0.00470687
	RFE-SVM	N: 1000	rho: 0.8	0.734856	0.0165041
	RFE-SVM	N: 5000	rho: 0.8	0.748977	0.00545141

## Sheet: Supplementary Figure 2
	Figure S2: Correlation map for TCGA RPPA features
	gene_x	gene_y	value
	YWHAE	YWHAE	1
	YWHAZ	YWHAE	0.274794
	EIF4EBP1	YWHAE	-0.115422
	TP53BP1	YWHAE	-0.149559
	ARAF	YWHAE	-0.133345
	ACACA	YWHAE	-0.0168704
	ACVRL1	YWHAE	-0.286902
	ADAR	YWHAE	0.0397317
	AR	YWHAE	0.0754346
	ASNS	YWHAE	-0.169436
	ATM	YWHAE	-0.193768
	TUBA1B	YWHAE	-0.0243088
	ANXA1	YWHAE	-0.0299338
	ANXA7	YWHAE	0.0293035
	BRAF	YWHAE	-0.388442
	BRCA2	YWHAE	-0.094992
	BAD	YWHAE	-0.0897002
	BAK1	YWHAE	0.245796
	BAP1	YWHAE	-0.160591
	BAX	YWHAE	0.184873
	BCL2	YWHAE	-0.368256
	BCL2L1	YWHAE	0.201894
	BID	YWHAE	0.230848
	BCL2L11	YWHAE	0.10909
	RAF1	YWHAE	0.535145
	MS4A1	YWHAE	0.145451
	PECAM1	YWHAE	0.214685
	ITGA2	YWHAE	-0.104359
	CASP7	YWHAE	0.18386
	CAV1	YWHAE	0.152075
	CLDN7	YWHAE	0.147364
	COL6A1	YWHAE	0.143487
	CCNB1	YWHAE	0.310029
	CCND1	YWHAE	-0.0859559
	CCNE1	YWHAE	-0.11407
	CCNE2	YWHAE	0.180101
	PARK7	YWHAE	0.0706113
	DVL3	YWHAE	0.0827152
	CDH1	YWHAE	0.229905
	EGFR	YWHAE	0.377763
	ERCC1	YWHAE	0.245681
	MAPK1	YWHAE	0.211034
	ETS1	YWHAE	0.232618
	FASN	YWHAE	-0.0139893
	FN1	YWHAE	-0.0347234
	FOXM1	YWHAE	-0.208955
	G6PD	YWHAE	0.0500506
	GAB2	YWHAE	-0.0714689
	GAPDH	YWHAE	0.0962277
	GATA3	YWHAE	0.344538
	HSPA1A	YWHAE	0.0608577
	NRG1	YWHAE	-0.107446
	IGFBP2	YWHAE	0.125191
	INPP4B	YWHAE	-0.114578
	IRS1	YWHAE	-0.259031
	MAPK9	YWHAE	0.203531
	MAPK8	YWHAE	-0.0964032
	XRCC5	YWHAE	-0.102528
	STK11	YWHAE	0.0049488
	LCK	YWHAE	-0.01839
	ERRFI1	YWHAE	0.149068
	MSH2	YWHAE	0.0815015
	MSH6	YWHAE	0.101301
	MYH11	YWHAE	0.0514832
	MYH9	YWHAE	-0.0213594
	CDH2	YWHAE	-0.0943069
	NRAS	YWHAE	-0.114306
	NDRG1	YWHAE	-0.192156
	NFKB1	YWHAE	0.00982182
	NF2	YWHAE	0.0812244
	NOTCH1	YWHAE	0.0885672
	CDH3	YWHAE	-0.114488
	SERPINE1	YWHAE	-0.0563751
	PCNA	YWHAE	-0.116112
	PDCD4	YWHAE	-0.115011
	PIK3CA	YWHAE	-0.217916
	PGR	YWHAE	-0.0924837
	AKT1S1	YWHAE	-0.0347154
	PRDX1	YWHAE	-0.0400251
	PREX1	YWHAE	-0.108951
	PTEN	YWHAE	0.089291
	PXN	YWHAE	-0.0389457
	RBM15	YWHAE	-0.0168611
	RAB25	YWHAE	-0.0673515
	RAD50	YWHAE	0.041311
	RAD51	YWHAE	0.0889741
	RPTOR	YWHAE	-0.0768529
	RB1	YWHAE	0.196323
	RPS6	YWHAE	0.193683
	STAT3	YWHAE	-0.000769669
	STAT5A	YWHAE	0.086332
	SHC1	YWHAE	-0.249752
	SMAD1	YWHAE	-0.0983194
	SMAD3	YWHAE	-0.127492
	SMAD4	YWHAE	-0.115235
	SRC	YWHAE	0.0953428
	STMN1	YWHAE	-0.442114
	SYK	YWHAE	-0.0755606
	WWTR1	YWHAE	-0.32847
	TFRC	YWHAE	0.187925
	TSC1	YWHAE	0.0409182
	TGM2	YWHAE	-0.078909
	KDR	YWHAE	-0.195129
	XBP1	YWHAE	-0.0775082
	XRCC1	YWHAE	0.0903885
	CTNNB1	YWHAE	-0.390416
	JUN	YWHAE	-0.0479237
	KIT	YWHAE	0.126501
	MET	YWHAE	0.447696
	MYC	YWHAE	0.261504
	BIRC2	YWHAE	0.117065
	EEF2	YWHAE	0.0654128
	EEF2K	YWHAE	0.0114973
	EIF4E	YWHAE	0.0210446
	EIF4G1	YWHAE	-0.130085
	CDKN1A	YWHAE	-0.0930582
	TP53	YWHAE	0.143064
	SQSTM1	YWHAE	-0.121172
	YWHAE	YWHAZ	0.274794
	YWHAZ	YWHAZ	1
	EIF4EBP1	YWHAZ	0.308509
	TP53BP1	YWHAZ	0.0628302
	ARAF	YWHAZ	0.0940793
	ACACA	YWHAZ	0.180892
	ACVRL1	YWHAZ	-0.171445
	ADAR	YWHAZ	0.135895
	AR	YWHAZ	-0.0313529
	ASNS	YWHAZ	-0.220805
	ATM	YWHAZ	-0.189435
	TUBA1B	YWHAZ	-0.0595148
	ANXA1	YWHAZ	-0.273234
	ANXA7	YWHAZ	0.246487
	BRAF	YWHAZ	-0.233612
	BRCA2	YWHAZ	-0.162583
	BAD	YWHAZ	0.117481
	BAK1	YWHAZ	0.148982
	BAP1	YWHAZ	-0.0761022
	BAX	YWHAZ	0.158205
	BCL2	YWHAZ	0.0754798
	BCL2L1	YWHAZ	-0.0192474
	BID	YWHAZ	0.375014
	BCL2L11	YWHAZ	0.0492434
	RAF1	YWHAZ	0.845822
	MS4A1	YWHAZ	0.102004
	PECAM1	YWHAZ	0.142829
	ITGA2	YWHAZ	-0.134
	CASP7	YWHAZ	0.12105
	CAV1	YWHAZ	-0.0496955
	CLDN7	YWHAZ	0.26332
	COL6A1	YWHAZ	0.0197982
	CCNB1	YWHAZ	0.331004
	CCND1	YWHAZ	0.0398051
	CCNE1	YWHAZ	-0.0704739
	CCNE2	YWHAZ	0.04965
	PARK7	YWHAZ	0.176962
	DVL3	YWHAZ	-0.159307
	CDH1	YWHAZ	0.234841
	EGFR	YWHAZ	0.960304
	ERCC1	YWHAZ	0.205671
	MAPK1	YWHAZ	0.0353487
	ETS1	YWHAZ	0.212667
	FASN	YWHAZ	0.155572
	FN1	YWHAZ	-0.0811302
	FOXM1	YWHAZ	-0.296593
	G6PD	YWHAZ	-0.284667
	GAB2	YWHAZ	-0.0182619
	GAPDH	YWHAZ	-0.00898248
	GATA3	YWHAZ	-0.128726
	HSPA1A	YWHAZ	0.148461
	NRG1	YWHAZ	-0.00210417
	IGFBP2	YWHAZ	0.0247337
	INPP4B	YWHAZ	-0.332836
	IRS1	YWHAZ	0.112022
	MAPK9	YWHAZ	0.0416928
	MAPK8	YWHAZ	0.103103
	XRCC5	YWHAZ	-0.0365027
	STK11	YWHAZ	-0.196238
	LCK	YWHAZ	-0.0823048
	ERRFI1	YWHAZ	0.0601854
	MSH2	YWHAZ	-0.0658526
	MSH6	YWHAZ	0.117921
	MYH11	YWHAZ	-0.154555
	MYH9	YWHAZ	-0.231138
	CDH2	YWHAZ	-0.138736
	NRAS	YWHAZ	-0.116599
	NDRG1	YWHAZ	0.0507996
	NFKB1	YWHAZ	0.186393
	NF2	YWHAZ	0.138171
	NOTCH1	YWHAZ	0.183984
	CDH3	YWHAZ	-0.0349358
	SERPINE1	YWHAZ	-0.254791
	PCNA	YWHAZ	0.11153
	PDCD4	YWHAZ	-0.198679
	PIK3CA	YWHAZ	-0.0979598
	PGR	YWHAZ	-0.285959
	AKT1S1	YWHAZ	-0.00229361
	PRDX1	YWHAZ	0.0042635
	PREX1	YWHAZ	-0.0181179
	PTEN	YWHAZ	0.301895
	PXN	YWHAZ	0.111655
	RBM15	YWHAZ	0.143232
	RAB25	YWHAZ	-0.18789
	RAD50	YWHAZ	0.355561
	RAD51	YWHAZ	0.124089
	RPTOR	YWHAZ	-0.0141664
	RB1	YWHAZ	0.90963
	RPS6	YWHAZ	0.952466
	STAT3	YWHAZ	-0.0265119
	STAT5A	YWHAZ	0.433045
	SHC1	YWHAZ	-0.0326462
	SMAD1	YWHAZ	-0.219657
	SMAD3	YWHAZ	-0.0481896
	SMAD4	YWHAZ	-0.107864
	SRC	YWHAZ	0.771919
	STMN1	YWHAZ	-0.198309
	SYK	YWHAZ	-0.0013475
	WWTR1	YWHAZ	-0.295162
	TFRC	YWHAZ	0.0474658
	TSC1	YWHAZ	-0.149026
	TGM2	YWHAZ	-0.149598
	KDR	YWHAZ	0.25585
	XBP1	YWHAZ	0.0253971
	XRCC1	YWHAZ	-0.0903632
	CTNNB1	YWHAZ	-0.251889
	JUN	YWHAZ	-0.143129
	KIT	YWHAZ	0.367822
	MET	YWHAZ	0.345151
	MYC	YWHAZ	0.108333
	BIRC2	YWHAZ	0.0598453
	EEF2	YWHAZ	-0.0674868
	EEF2K	YWHAZ	0.0375102
	EIF4E	YWHAZ	0.067893
	EIF4G1	YWHAZ	-0.0959753
	CDKN1A	YWHAZ	0.147789
	TP53	YWHAZ	0.143489
	SQSTM1	YWHAZ	-0.0924953
	YWHAE	EIF4EBP1	-0.115422
	YWHAZ	EIF4EBP1	0.308509
	EIF4EBP1	EIF4EBP1	1
	TP53BP1	EIF4EBP1	0.0884353
	ARAF	EIF4EBP1	0.27271
	ACACA	EIF4EBP1	0.274052
	ACVRL1	EIF4EBP1	0.0947744
	ADAR	EIF4EBP1	0.1607
	AR	EIF4EBP1	0.0896879
	ASNS	EIF4EBP1	-0.113654
	ATM	EIF4EBP1	-0.00449147
	TUBA1B	EIF4EBP1	-0.041758
	ANXA1	EIF4EBP1	-0.0728032
	ANXA7	EIF4EBP1	0.284241
	BRAF	EIF4EBP1	-0.0452184
	BRCA2	EIF4EBP1	-0.0788934
	BAD	EIF4EBP1	-0.0546797
	BAK1	EIF4EBP1	-0.11059
	BAP1	EIF4EBP1	0.0641124
	BAX	EIF4EBP1	0.0427386
	BCL2	EIF4EBP1	0.130704
	BCL2L1	EIF4EBP1	0.080777
	BID	EIF4EBP1	0.262308
	BCL2L11	EIF4EBP1	-0.0299614
	RAF1	EIF4EBP1	0.270145
	MS4A1	EIF4EBP1	-0.137326
	PECAM1	EIF4EBP1	0.0459673
	ITGA2	EIF4EBP1	-0.122951
	CASP7	EIF4EBP1	0.00186895
	CAV1	EIF4EBP1	-0.00606293
	CLDN7	EIF4EBP1	0.0409046
	COL6A1	EIF4EBP1	0.0775816
	CCNB1	EIF4EBP1	0.114645
	CCND1	EIF4EBP1	0.0303239
	CCNE1	EIF4EBP1	0.120839
	CCNE2	EIF4EBP1	-0.00902793
	PARK7	EIF4EBP1	-0.0975142
	DVL3	EIF4EBP1	-0.284508
	CDH1	EIF4EBP1	0.0248287
	EGFR	EIF4EBP1	0.281125
	ERCC1	EIF4EBP1	0.020226
	MAPK1	EIF4EBP1	0.00527623
	ETS1	EIF4EBP1	0.149046
	FASN	EIF4EBP1	-0.0140265
	FN1	EIF4EBP1	0.0941442
	FOXM1	EIF4EBP1	-0.0521759
	G6PD	EIF4EBP1	-0.0512472
	GAB2	EIF4EBP1	-0.077522
	GAPDH	EIF4EBP1	-0.11427
	GATA3	EIF4EBP1	-0.0817821
	HSPA1A	EIF4EBP1	-0.0729809
	NRG1	EIF4EBP1	0.125952
	IGFBP2	EIF4EBP1	0.0164104
	INPP4B	EIF4EBP1	-0.190653
	IRS1	EIF4EBP1	0.363086
	MAPK9	EIF4EBP1	0.104297
	MAPK8	EIF4EBP1	0.36183
	XRCC5	EIF4EBP1	0.192732
	STK11	EIF4EBP1	0.0541836
	LCK	EIF4EBP1	-0.016098
	ERRFI1	EIF4EBP1	-0.0342299
	MSH2	EIF4EBP1	0.0426693
	MSH6	EIF4EBP1	-0.0137977
	MYH11	EIF4EBP1	-0.240798
	MYH9	EIF4EBP1	-0.0599351
	CDH2	EIF4EBP1	-0.0341608
	NRAS	EIF4EBP1	-0.162958
	NDRG1	EIF4EBP1	0.321987
	NFKB1	EIF4EBP1	0.11032
	NF2	EIF4EBP1	-0.0219083
	NOTCH1	EIF4EBP1	-0.0336904
	CDH3	EIF4EBP1	-0.0481963
	SERPINE1	EIF4EBP1	-0.0327557
	PCNA	EIF4EBP1	0.197628
	PDCD4	EIF4EBP1	-0.205575
	PIK3CA	EIF4EBP1	0.0776157
	PGR	EIF4EBP1	-0.0550401
	AKT1S1	EIF4EBP1	-0.0442872
	PRDX1	EIF4EBP1	0.118429
	PREX1	EIF4EBP1	0.0117272
	PTEN	EIF4EBP1	0.272742
	PXN	EIF4EBP1	0.0627381
	RBM15	EIF4EBP1	0.122375
	RAB25	EIF4EBP1	-0.0361665
	RAD50	EIF4EBP1	0.095105
	RAD51	EIF4EBP1	0.0215531
	RPTOR	EIF4EBP1	-0.098233
	RB1	EIF4EBP1	0.334919
	RPS6	EIF4EBP1	0.36201
	STAT3	EIF4EBP1	0.000438419
	STAT5A	EIF4EBP1	0.335788
	SHC1	EIF4EBP1	-0.065802
	SMAD1	EIF4EBP1	0.0220013
	SMAD3	EIF4EBP1	0.0209694
	SMAD4	EIF4EBP1	0.223048
	SRC	EIF4EBP1	0.531914
	STMN1	EIF4EBP1	0.0936711
	SYK	EIF4EBP1	-0.0246727
	WWTR1	EIF4EBP1	-0.110165
	TFRC	EIF4EBP1	-0.00210606
	TSC1	EIF4EBP1	-0.0567624
	TGM2	EIF4EBP1	-0.346965
	KDR	EIF4EBP1	0.210505
	XBP1	EIF4EBP1	0.0547018
	XRCC1	EIF4EBP1	-0.0337254
	CTNNB1	EIF4EBP1	-0.146066
	JUN	EIF4EBP1	-0.0714507
	KIT	EIF4EBP1	0.198716
	MET	EIF4EBP1	-0.0194375
	MYC	EIF4EBP1	-0.0669182
	BIRC2	EIF4EBP1	0.0317315
	EEF2	EIF4EBP1	-0.101394
	EEF2K	EIF4EBP1	-0.00646823
	EIF4E	EIF4EBP1	-0.0468045
	EIF4G1	EIF4EBP1	-0.129683
	CDKN1A	EIF4EBP1	0.0121697
	TP53	EIF4EBP1	0.016171
	SQSTM1	EIF4EBP1	-0.21572
	YWHAE	TP53BP1	-0.149559
	YWHAZ	TP53BP1	0.0628302
	EIF4EBP1	TP53BP1	0.0884353
	TP53BP1	TP53BP1	1
	ARAF	TP53BP1	0.308193
	ACACA	TP53BP1	0.271838
	ACVRL1	TP53BP1	0.129251
	ADAR	TP53BP1	0.139733
	AR	TP53BP1	0.0429386
	ASNS	TP53BP1	0.163725
	ATM	TP53BP1	-0.0946223
	TUBA1B	TP53BP1	-0.0185725
	ANXA1	TP53BP1	-0.204232
	ANXA7	TP53BP1	0.0357544
	BRAF	TP53BP1	0.105416
	BRCA2	TP53BP1	0.171218
	BAD	TP53BP1	-0.0767866
	BAK1	TP53BP1	0.0400642
	BAP1	TP53BP1	0.244447
	BAX	TP53BP1	-0.144754
	BCL2	TP53BP1	0.200967
	BCL2L1	TP53BP1	-0.210547
	BID	TP53BP1	0.00231916
	BCL2L11	TP53BP1	0.167537
	RAF1	TP53BP1	-0.0534013
	MS4A1	TP53BP1	-0.0420537
	PECAM1	TP53BP1	-0.017908
	ITGA2	TP53BP1	-0.0249224
	CASP7	TP53BP1	0.00304002
	CAV1	TP53BP1	0.0344342
	CLDN7	TP53BP1	0.0378051
	COL6A1	TP53BP1	-0.234483
	CCNB1	TP53BP1	-0.0274543
	CCND1	TP53BP1	0.0532431
	CCNE1	TP53BP1	-0.0192898
	CCNE2	TP53BP1	-0.0398557
	PARK7	TP53BP1	-0.0403103
	DVL3	TP53BP1	-0.0801053
	CDH1	TP53BP1	0.0741361
	EGFR	TP53BP1	0.0572757
	ERCC1	TP53BP1	0.00541071
	MAPK1	TP53BP1	-0.0211101
	ETS1	TP53BP1	0.0285934
	FASN	TP53BP1	0.0137961
	FN1	TP53BP1	0.0954629
	FOXM1	TP53BP1	0.0887216
	G6PD	TP53BP1	-0.0826129
	GAB2	TP53BP1	0.0173439
	GAPDH	TP53BP1	-0.130856
	GATA3	TP53BP1	-0.296847
	HSPA1A	TP53BP1	-0.221099
	NRG1	TP53BP1	-0.04756
	IGFBP2	TP53BP1	-0.167598
	INPP4B	TP53BP1	-0.0583757
	IRS1	TP53BP1	0.168976
	MAPK9	TP53BP1	-0.176473
	MAPK8	TP53BP1	0.105584
	XRCC5	TP53BP1	0.175351
	STK11	TP53BP1	0.00113142
	LCK	TP53BP1	0.0558593
	ERRFI1	TP53BP1	-0.0970191
	MSH2	TP53BP1	-0.0613012
	MSH6	TP53BP1	-0.0442061
	MYH11	TP53BP1	-0.113071
	MYH9	TP53BP1	-0.0225561
	CDH2	TP53BP1	-0.166694
	NRAS	TP53BP1	0.0637667
	NDRG1	TP53BP1	0.108551
	NFKB1	TP53BP1	-0.00303444
	NF2	TP53BP1	0.0242339
	NOTCH1	TP53BP1	-0.065459
	CDH3	TP53BP1	0.141695
	SERPINE1	TP53BP1	-0.0371517
	PCNA	TP53BP1	0.059848
	PDCD4	TP53BP1	-0.132422
	PIK3CA	TP53BP1	-0.0396301
	PGR	TP53BP1	-0.0105219
	AKT1S1	TP53BP1	0.139529
	PRDX1	TP53BP1	-0.00739621
	PREX1	TP53BP1	0.0615772
	PTEN	TP53BP1	-0.179458
	PXN	TP53BP1	-0.0128129
	RBM15	TP53BP1	0.00228929
	RAB25	TP53BP1	0.161784
	RAD50	TP53BP1	0.157328
	RAD51	TP53BP1	-0.0660209
	RPTOR	TP53BP1	0.0174904
	RB1	TP53BP1	0.0420611
	RPS6	TP53BP1	0.0769523
	STAT3	TP53BP1	0.134019
	STAT5A	TP53BP1	-0.0773307
	SHC1	TP53BP1	0.0220142
	SMAD1	TP53BP1	-0.00933829
	SMAD3	TP53BP1	0.00177539
	SMAD4	TP53BP1	0.0462413
	SRC	TP53BP1	0.0239113
	STMN1	TP53BP1	0.0851943
	SYK	TP53BP1	0.0669202
	WWTR1	TP53BP1	-0.020597
	TFRC	TP53BP1	-0.104109
	TSC1	TP53BP1	-0.217984
	TGM2	TP53BP1	-0.00386752
	KDR	TP53BP1	0.072212
	XBP1	TP53BP1	-0.0171325
	XRCC1	TP53BP1	-0.117212
	CTNNB1	TP53BP1	0.0128304
	JUN	TP53BP1	0.0626891
	KIT	TP53BP1	0.0193523
	MET	TP53BP1	-0.0710072
	MYC	TP53BP1	-0.054365
	BIRC2	TP53BP1	-0.108074
	EEF2	TP53BP1	-0.0588438
	EEF2K	TP53BP1	0.0580897
	EIF4E	TP53BP1	-0.0324158
	EIF4G1	TP53BP1	0.022974
	CDKN1A	TP53BP1	-0.0160394
	TP53	TP53BP1	-0.125851
	SQSTM1	TP53BP1	0.154536
	YWHAE	ARAF	-0.133345
	YWHAZ	ARAF	0.0940793
	EIF4EBP1	ARAF	0.27271
	TP53BP1	ARAF	0.308193
	ARAF	ARAF	1
	ACACA	ARAF	0.340123
	ACVRL1	ARAF	-0.0273618
	ADAR	ARAF	0.0226846
	AR	ARAF	-0.0632257
	ASNS	ARAF	0.107753
	ATM	ARAF	-0.0179419
	TUBA1B	ARAF	-0.0388162
	ANXA1	ARAF	-0.210548
	ANXA7	ARAF	0.0532533
	BRAF	ARAF	0.106783
	BRCA2	ARAF	-0.0741199
	BAD	ARAF	0.0148407
	BAK1	ARAF	-0.201832
	BAP1	ARAF	0.0728203
	BAX	ARAF	-0.0923847
	BCL2	ARAF	0.393947
	BCL2L1	ARAF	-0.254888
	BID	ARAF	-0.0217867
	BCL2L11	ARAF	-0.039903
	RAF1	ARAF	0.0270548
	MS4A1	ARAF	-0.0742738
	PECAM1	ARAF	-0.234108
	ITGA2	ARAF	-0.123382
	CASP7	ARAF	-0.0386035
	CAV1	ARAF	-0.0920896
	CLDN7	ARAF	-0.049745
	COL6A1	ARAF	-0.0607154
	CCNB1	ARAF	-0.110663
	CCND1	ARAF	-0.0196424
	CCNE1	ARAF	-0.0112675
	CCNE2	ARAF	-0.111937
	PARK7	ARAF	-0.0866453
	DVL3	ARAF	-0.125403
	CDH1	ARAF	-0.0199347
	EGFR	ARAF	0.0782565
	ERCC1	ARAF	-0.0537082
	MAPK1	ARAF	-0.183927
	ETS1	ARAF	0.00377161
	FASN	ARAF	0.0760994
	FN1	ARAF	0.0513252
	FOXM1	ARAF	0.0580246
	G6PD	ARAF	-0.128246
	GAB2	ARAF	-0.0228785
	GAPDH	ARAF	-0.121168
	GATA3	ARAF	-0.264837
	HSPA1A	ARAF	0.0423015
	NRG1	ARAF	-0.193677
	IGFBP2	ARAF	0.00290196
	INPP4B	ARAF	-0.162255
	IRS1	ARAF	0.191264
	MAPK9	ARAF	-0.239381
	MAPK8	ARAF	0.170724
	XRCC5	ARAF	0.258782
	STK11	ARAF	-0.184334
	LCK	ARAF	-0.113969
	ERRFI1	ARAF	-0.00293912
	MSH2	ARAF	-0.0427684
	MSH6	ARAF	0.0377218
	MYH11	ARAF	-0.138624
	MYH9	ARAF	-0.049724
	CDH2	ARAF	0.0469831
	NRAS	ARAF	-0.036471
	NDRG1	ARAF	0.238488
	NFKB1	ARAF	0.0298812
	NF2	ARAF	-0.094758
	NOTCH1	ARAF	-0.108928
	CDH3	ARAF	0.101496
	SERPINE1	ARAF	-0.135758
	PCNA	ARAF	0.0842966
	PDCD4	ARAF	-0.053957
	PIK3CA	ARAF	-0.00966408
	PGR	ARAF	-0.0847918
	AKT1S1	ARAF	0.0848088
	PRDX1	ARAF	-0.0833597
	PREX1	ARAF	0.122641
	PTEN	ARAF	0.126462
	PXN	ARAF	0.0878898
	RBM15	ARAF	0.000710947
	RAB25	ARAF	0.00332369
	RAD50	ARAF	0.268123
	RAD51	ARAF	0.00363514
	RPTOR	ARAF	-0.0795524
	RB1	ARAF	0.100742
	RPS6	ARAF	0.115949
	STAT3	ARAF	0.0477636
	STAT5A	ARAF	0.0192891
	SHC1	ARAF	0.0550491
	SMAD1	ARAF	0.0311973
	SMAD3	ARAF	0.242194
	SMAD4	ARAF	0.251151
	SRC	ARAF	0.0359706
	STMN1	ARAF	0.142578
	SYK	ARAF	-0.051093
	WWTR1	ARAF	0.1006
	TFRC	ARAF	-0.0738374
	TSC1	ARAF	-0.144263
	TGM2	ARAF	-0.106536
	KDR	ARAF	0.19494
	XBP1	ARAF	0.44996
	XRCC1	ARAF	0.057955
	CTNNB1	ARAF	-0.0463956
	JUN	ARAF	-0.0231978
	KIT	ARAF	0.022972
	MET	ARAF	-0.0469345
	MYC	ARAF	-0.0399005
	BIRC2	ARAF	0.0321224
	EEF2	ARAF	0.0563121
	EEF2K	ARAF	0.104512
	EIF4E	ARAF	0.00755931
	EIF4G1	ARAF	-0.0207337
	CDKN1A	ARAF	-0.0376175
	TP53	ARAF	-0.0198166
	SQSTM1	ARAF	0.148398
	YWHAE	ACACA	-0.0168704
	YWHAZ	ACACA	0.180892
	EIF4EBP1	ACACA	0.274052
	TP53BP1	ACACA	0.271838
	ARAF	ACACA	0.340123
	ACACA	ACACA	1
	ACVRL1	ACACA	-0.0822527
	ADAR	ACACA	-0.00519504
	AR	ACACA	0.308143
	ASNS	ACACA	-0.0407708
	ATM	ACACA	-0.251033
	TUBA1B	ACACA	0.0565367
	ANXA1	ACACA	-0.246401
	ANXA7	ACACA	0.262666
	BRAF	ACACA	-0.0746525
	BRCA2	ACACA	-0.0667881
	BAD	ACACA	-0.0118684
	BAK1	ACACA	0.0287319
	BAP1	ACACA	-0.0266776
	BAX	ACACA	0.206674
	BCL2	ACACA	0.120061
	BCL2L1	ACACA	0.155312
	BID	ACACA	0.10342
	BCL2L11	ACACA	-0.141831
	RAF1	ACACA	0.11276
	MS4A1	ACACA	0.0731834
	PECAM1	ACACA	-0.0632853
	ITGA2	ACACA	-0.026413
	CASP7	ACACA	-0.0970867
	CAV1	ACACA	0.0190629
	CLDN7	ACACA	0.142841
	COL6A1	ACACA	0.00369544
	CCNB1	ACACA	0.245685
	CCND1	ACACA	0.049479
	CCNE1	ACACA	0.0324119
	CCNE2	ACACA	0.133253
	PARK7	ACACA	-0.123868
	DVL3	ACACA	-0.0960816
	CDH1	ACACA	-0.029094
	EGFR	ACACA	0.141778
	ERCC1	ACACA	0.184959
	MAPK1	ACACA	0.0203935
	ETS1	ACACA	0.024049
	FASN	ACACA	-0.045038
	FN1	ACACA	0.060371
	FOXM1	ACACA	-0.091527
	G6PD	ACACA	-0.0770521
	GAB2	ACACA	0.0805122
	GAPDH	ACACA	0.0802417
	GATA3	ACACA	-0.0507044
	HSPA1A	ACACA	-0.025992
	NRG1	ACACA	-0.0144714
	IGFBP2	ACACA	0.123299
	INPP4B	ACACA	-0.133043
	IRS1	ACACA	0.215829
	MAPK9	ACACA	0.0496605
	MAPK8	ACACA	0.1512
	XRCC5	ACACA	0.134019
	STK11	ACACA	-0.15572
	LCK	ACACA	-0.0563782
	ERRFI1	ACACA	-0.00293462
	MSH2	ACACA	0.0228699
	MSH6	ACACA	0.0626176
	MYH11	ACACA	-0.0617191
	MYH9	ACACA	-0.0525788
	CDH2	ACACA	-0.127221
	NRAS	ACACA	0.0644035
	NDRG1	ACACA	0.0658984
	NFKB1	ACACA	0.0566311
	NF2	ACACA	-0.0354351
	NOTCH1	ACACA	0.0400434
	CDH3	ACACA	0.0898633
	SERPINE1	ACACA	-0.11403
	PCNA	ACACA	0.0305216
	PDCD4	ACACA	-0.254887
	PIK3CA	ACACA	0.00455038
	PGR	ACACA	0.0204752
	AKT1S1	ACACA	-0.100653
	PRDX1	ACACA	0.105255
	PREX1	ACACA	0.124343
	PTEN	ACACA	0.124422
	PXN	ACACA	-0.00740912
	RBM15	ACACA	0.0844892
	RAB25	ACACA	0.0292421
	RAD50	ACACA	0.078981
	RAD51	ACACA	0.0804764
	RPTOR	ACACA	-0.0379317
	RB1	ACACA	0.179447
	RPS6	ACACA	0.19416
	STAT3	ACACA	-0.0281183
	STAT5A	ACACA	0.128849
	SHC1	ACACA	-0.0990409
	SMAD1	ACACA	0.0507937
	SMAD3	ACACA	-0.0222191
	SMAD4	ACACA	0.035074
	SRC	ACACA	0.144438
	STMN1	ACACA	-0.127782
	SYK	ACACA	0.0345893
	WWTR1	ACACA	-0.221721
	TFRC	ACACA	-0.00779408
	TSC1	ACACA	-0.0189371
	TGM2	ACACA	-0.130335
	KDR	ACACA	0.0839578
	XBP1	ACACA	0.214343
	XRCC1	ACACA	0.142385
	CTNNB1	ACACA	-0.124221
	JUN	ACACA	-0.0694043
	KIT	ACACA	-0.00644201
	MET	ACACA	-0.00873531
	MYC	ACACA	-0.158865
	BIRC2	ACACA	-0.00478329
	EEF2	ACACA	-0.222346
	EEF2K	ACACA	-0.214343
	EIF4E	ACACA	0.021672
	EIF4G1	ACACA	-0.0806833
	CDKN1A	ACACA	-0.0331525
	TP53	ACACA	0.190835
	SQSTM1	ACACA	-0.0291586
	YWHAE	ACVRL1	-0.286902
	YWHAZ	ACVRL1	-0.171445
	EIF4EBP1	ACVRL1	0.0947744
	TP53BP1	ACVRL1	0.129251
	ARAF	ACVRL1	-0.0273618
	ACACA	ACVRL1	-0.0822527
	ACVRL1	ACVRL1	1
	ADAR	ACVRL1	-0.0606078
	AR	ACVRL1	-0.156576
	ASNS	ACVRL1	0.06454
	ATM	ACVRL1	0.0595169
	TUBA1B	ACVRL1	-0.0405752
	ANXA1	ACVRL1	-0.100933
	ANXA7	ACVRL1	0.0658443
	BRAF	ACVRL1	0.333827
	BRCA2	ACVRL1	0.176956
	BAD	ACVRL1	-0.0197811
	BAK1	ACVRL1	-0.125525
	BAP1	ACVRL1	0.324644
	BAX	ACVRL1	-0.208339
	BCL2	ACVRL1	0.165524
	BCL2L1	ACVRL1	-0.285232
	BID	ACVRL1	0.0760543
	BCL2L11	ACVRL1	0.033393
	RAF1	ACVRL1	-0.24053
	MS4A1	ACVRL1	-0.1491
	PECAM1	ACVRL1	0.048464
	ITGA2	ACVRL1	0.244771
	CASP7	ACVRL1	-0.120195
	CAV1	ACVRL1	-0.142422
	CLDN7	ACVRL1	-0.164581
	COL6A1	ACVRL1	-0.167171
	CCNB1	ACVRL1	-0.131174
	CCND1	ACVRL1	-0.0683356
	CCNE1	ACVRL1	0.178693
	CCNE2	ACVRL1	-0.10198
	PARK7	ACVRL1	-0.103311
	DVL3	ACVRL1	-0.213632
	CDH1	ACVRL1	-0.00934523
	EGFR	ACVRL1	-0.179641
	ERCC1	ACVRL1	-0.0353696
	MAPK1	ACVRL1	0.0570056
	ETS1	ACVRL1	0.00065007
	FASN	ACVRL1	0.158316
	FN1	ACVRL1	0.076597
	FOXM1	ACVRL1	-0.0857252
	G6PD	ACVRL1	-0.127092
	GAB2	ACVRL1	-0.152168
	GAPDH	ACVRL1	-0.126106
	GATA3	ACVRL1	-0.132878
	HSPA1A	ACVRL1	-0.0362907
	NRG1	ACVRL1	0.179109
	IGFBP2	ACVRL1	-0.174694
	INPP4B	ACVRL1	0.0434081
	IRS1	ACVRL1	0.0997604
	MAPK9	ACVRL1	0.0319851
	MAPK8	ACVRL1	-0.0158418
	XRCC5	ACVRL1	0.027598
	STK11	ACVRL1	-0.0896326
	LCK	ACVRL1	-0.104625
	ERRFI1	ACVRL1	-0.134011
	MSH2	ACVRL1	0.0849325
	MSH6	ACVRL1	-0.0568335
	MYH11	ACVRL1	-0.0752402
	MYH9	ACVRL1	0.0387141
	CDH2	ACVRL1	-0.179726
	NRAS	ACVRL1	0.141252
	NDRG1	ACVRL1	0.0220585
	NFKB1	ACVRL1	0.0453691
	NF2	ACVRL1	0.256821
	NOTCH1	ACVRL1	-0.0551225
	CDH3	ACVRL1	-0.0194136
	SERPINE1	ACVRL1	0.0119346
	PCNA	ACVRL1	0.187487
	PDCD4	ACVRL1	-0.00590554
	PIK3CA	ACVRL1	-0.00898593
	PGR	ACVRL1	0.172517
	AKT1S1	ACVRL1	-0.0754053
	PRDX1	ACVRL1	0.115919
	PREX1	ACVRL1	0.125945
	PTEN	ACVRL1	-0.0952081
	PXN	ACVRL1	0.11634
	RBM15	ACVRL1	-0.034979
	RAB25	ACVRL1	0.106767
	RAD50	ACVRL1	0.0667195
	RAD51	ACVRL1	0.0990962
	RPTOR	ACVRL1	0.251445
	RB1	ACVRL1	-0.167856
	RPS6	ACVRL1	-0.163914
	STAT3	ACVRL1	0.0654682
	STAT5A	ACVRL1	-0.180425
	SHC1	ACVRL1	0.234909
	SMAD1	ACVRL1	0.00702712
	SMAD3	ACVRL1	-0.0213596
	SMAD4	ACVRL1	-0.137755
	SRC	ACVRL1	-0.0759002
	STMN1	ACVRL1	0.423338
	SYK	ACVRL1	-0.00793133
	WWTR1	ACVRL1	0.355278
	TFRC	ACVRL1	-0.185408
	TSC1	ACVRL1	-0.239321
	TGM2	ACVRL1	0.00248422
	KDR	ACVRL1	0.237135
	XBP1	ACVRL1	-0.0481149
	XRCC1	ACVRL1	-0.0585587
	CTNNB1	ACVRL1	0.251977
	JUN	ACVRL1	-0.134784
	KIT	ACVRL1	0.137533
	MET	ACVRL1	-0.212098
	MYC	ACVRL1	-0.0517154
	BIRC2	ACVRL1	-0.239163
	EEF2	ACVRL1	-0.214793
	EEF2K	ACVRL1	0.0982395
	EIF4E	ACVRL1	-0.206422
	EIF4G1	ACVRL1	-0.132471
	CDKN1A	ACVRL1	0.183549
	TP53	ACVRL1	-0.00576512
	SQSTM1	ACVRL1	0.0822231
	YWHAE	ADAR	0.0397317
	YWHAZ	ADAR	0.135895
	EIF4EBP1	ADAR	0.1607
	TP53BP1	ADAR	0.139733
	ARAF	ADAR	0.0226846
	ACACA	ADAR	-0.00519504
	ACVRL1	ADAR	-0.0606078
	ADAR	ADAR	1
	AR	ADAR	0.0203742
	ASNS	ADAR	-0.0786287
	ATM	ADAR	-0.0946604
	TUBA1B	ADAR	0.0172374
	ANXA1	ADAR	-0.0810041
	ANXA7	ADAR	0.161461
	BRAF	ADAR	-0.112413
	BRCA2	ADAR	-0.0151674
	BAD	ADAR	0.0933107
	BAK1	ADAR	0.0827346
	BAP1	ADAR	0.0319282
	BAX	ADAR	-0.0369812
	BCL2	ADAR	0.105886
	BCL2L1	ADAR	0.0670026
	BID	ADAR	0.187013
	BCL2L11	ADAR	-0.019241
	RAF1	ADAR	0.106751
	MS4A1	ADAR	-0.0627041
	PECAM1	ADAR	0.0131715
	ITGA2	ADAR	-0.187466
	CASP7	ADAR	0.0205788
	CAV1	ADAR	-0.113934
	CLDN7	ADAR	-0.0352439
	COL6A1	ADAR	0.133501
	CCNB1	ADAR	-0.00307319
	CCND1	ADAR	0.0740205
	CCNE1	ADAR	0.167056
	CCNE2	ADAR	-0.0120668
	PARK7	ADAR	0.10069
	DVL3	ADAR	-0.141515
	CDH1	ADAR	0.116467
	EGFR	ADAR	0.132234
	ERCC1	ADAR	-0.0659191
	MAPK1	ADAR	0.0590114
	ETS1	ADAR	0.0718633
	FASN	ADAR	-0.000548212
	FN1	ADAR	0.0894312
	FOXM1	ADAR	0.0143003
	G6PD	ADAR	0.0457756
	GAB2	ADAR	0.0452219
	GAPDH	ADAR	0.0418706
	GATA3	ADAR	-0.0465852
	HSPA1A	ADAR	-0.0829131
	NRG1	ADAR	0.0528364
	IGFBP2	ADAR	0.0861977
	INPP4B	ADAR	-0.138511
	IRS1	ADAR	0.147535
	MAPK9	ADAR	0.0288856
	MAPK8	ADAR	0.106251
	XRCC5	ADAR	0.0456874
	STK11	ADAR	0.108294
	LCK	ADAR	-0.0252104
	ERRFI1	ADAR	-0.0101899
	MSH2	ADAR	-0.0169422
	MSH6	ADAR	-0.0911372
	MYH11	ADAR	-0.0901049
	MYH9	ADAR	0.0575583
	CDH2	ADAR	0.00425759
	NRAS	ADAR	-0.0912512
	NDRG1	ADAR	0.0609737
	NFKB1	ADAR	0.15724
	NF2	ADAR	-0.0730471
	NOTCH1	ADAR	-0.05008
	CDH3	ADAR	0.077851
	SERPINE1	ADAR	-0.0644747
	PCNA	ADAR	0.00594391
	PDCD4	ADAR	-0.0808439
	PIK3CA	ADAR	-0.0708533
	PGR	ADAR	0.0139306
	AKT1S1	ADAR	0.114801
	PRDX1	ADAR	0.0738648
	PREX1	ADAR	-0.00484647
	PTEN	ADAR	0.0637982
	PXN	ADAR	-0.0203881
	RBM15	ADAR	0.0705771
	RAB25	ADAR	0.0619909
	RAD50	ADAR	-0.120591
	RAD51	ADAR	0.0335338
	RPTOR	ADAR	0.049247
	RB1	ADAR	0.0982879
	RPS6	ADAR	0.138667
	STAT3	ADAR	0.0895873
	STAT5A	ADAR	0.0714048
	SHC1	ADAR	-0.133234
	SMAD1	ADAR	0.0446062
	SMAD3	ADAR	0.00139656
	SMAD4	ADAR	-0.0990604
	SRC	ADAR	0.176405
	STMN1	ADAR	-0.113548
	SYK	ADAR	-0.00756002
	WWTR1	ADAR	-0.195885
	TFRC	ADAR	0.0160429
	TSC1	ADAR	-0.00647687
	TGM2	ADAR	-0.0775233
	KDR	ADAR	0.0711401
	XBP1	ADAR	0.0287696
	XRCC1	ADAR	-0.134954
	CTNNB1	ADAR	-0.040908
	JUN	ADAR	-0.0162825
	KIT	ADAR	0.246499
	MET	ADAR	0.0723487
	MYC	ADAR	0.053539
	BIRC2	ADAR	0.0552451
	EEF2	ADAR	0.0104621
	EEF2K	ADAR	-0.0560295
	EIF4E	ADAR	0.0939687
	EIF4G1	ADAR	-0.125718
	CDKN1A	ADAR	0.0246226
	TP53	ADAR	-0.147188
	SQSTM1	ADAR	-0.183625
	YWHAE	AR	0.0754346
	YWHAZ	AR	-0.0313529
	EIF4EBP1	AR	0.0896879
	TP53BP1	AR	0.0429386
	ARAF	AR	-0.0632257
	ACACA	AR	0.308143
	ACVRL1	AR	-0.156576
	ADAR	AR	0.0203742
	AR	AR	1
	ASNS	AR	0.0253687
	ATM	AR	-0.114453
	TUBA1B	AR	0.539325
	ANXA1	AR	-0.134765
	ANXA7	AR	0.0236392
	BRAF	AR	-0.223101
	BRCA2	AR	0.0212912
	BAD	AR	-0.153739
	BAK1	AR	0.268246
	BAP1	AR	0.0398967
	BAX	AR	0.27819
	BCL2	AR	-0.13316
	BCL2L1	AR	0.33148
	BID	AR	-0.0603617
	BCL2L11	AR	0.00125903
	RAF1	AR	-0.00628399
	MS4A1	AR	-0.000458692
	PECAM1	AR	0.0237412
	ITGA2	AR	-0.0796608
	CASP7	AR	-0.159834
	CAV1	AR	0.246287
	CLDN7	AR	-0.0680451
	COL6A1	AR	0.0537087
	CCNB1	AR	0.0929443
	CCND1	AR	0.0569942
	CCNE1	AR	-0.0405222
	CCNE2	AR	0.251555
	PARK7	AR	0.0748112
	DVL3	AR	-0.0567717
	CDH1	AR	0.269534
	EGFR	AR	-0.0272476
	ERCC1	AR	-0.0047089
	MAPK1	AR	-0.115777
	ETS1	AR	0.0155289
	FASN	AR	-0.197357
	FN1	AR	-0.00100436
	FOXM1	AR	0.0568962
	G6PD	AR	0.065318
	GAB2	AR	0.331219
	GAPDH	AR	0.168836
	GATA3	AR	0.0307128
	HSPA1A	AR	-0.254231
	NRG1	AR	0.0568294
	IGFBP2	AR	-0.0556033
	INPP4B	AR	-0.064014
	IRS1	AR	0.156203
	MAPK9	AR	0.0230639
	MAPK8	AR	0.0703544
	XRCC5	AR	0.0899152
	STK11	AR	-0.00130871
	LCK	AR	0.0944618
	ERRFI1	AR	-0.0499598
	MSH2	AR	0.188171
	MSH6	AR	-0.0379081
	MYH11	AR	0.0361789
	MYH9	AR	0.0868811
	CDH2	AR	0.0013516
	NRAS	AR	-0.14455
	NDRG1	AR	0.0634841
	NFKB1	AR	0.154466
	NF2	AR	-0.0903188
	NOTCH1	AR	-0.0792104
	CDH3	AR	-0.0366701
	SERPINE1	AR	-0.0359827
	PCNA	AR	-0.294528
	PDCD4	AR	-0.228435
	PIK3CA	AR	-0.0734398
	PGR	AR	-0.0459312
	AKT1S1	AR	-0.0503006
	PRDX1	AR	0.204164
	PREX1	AR	-0.136911
	PTEN	AR	-0.127111
	PXN	AR	-0.258832
	RBM15	AR	0.176012
	RAB25	AR	0.0545495
	RAD50	AR	-0.23458
	RAD51	AR	0.0199507
	RPTOR	AR	-0.035256
	RB1	AR	-0.0375609
	RPS6	AR	-0.0319846
	STAT3	AR	0.312542
	STAT5A	AR	0.100903
	SHC1	AR	-0.26063
	SMAD1	AR	0.146776
	SMAD3	AR	0.0472795
	SMAD4	AR	-0.0793237
	SRC	AR	-0.0821562
	STMN1	AR	-0.23745
	SYK	AR	0.322045
	WWTR1	AR	-0.249838
	TFRC	AR	-0.0256789
	TSC1	AR	0.0121535
	TGM2	AR	-0.10567
	KDR	AR	-0.205369
	XBP1	AR	-0.060118
	XRCC1	AR	0.35659
	CTNNB1	AR	-0.0958459
	JUN	AR	0.05667
	KIT	AR	0.164433
	MET	AR	-0.0282486
	MYC	AR	-0.0353218
	BIRC2	AR	0.116417
	EEF2	AR	-0.133452
	EEF2K	AR	-0.203591
	EIF4E	AR	0.0120693
	EIF4G1	AR	0.0462919
	CDKN1A	AR	-0.164929
	TP53	AR	-0.0830528
	SQSTM1	AR	-0.128419
	YWHAE	ASNS	-0.169436
	YWHAZ	ASNS	-0.220805
	EIF4EBP1	ASNS	-0.113654
	TP53BP1	ASNS	0.163725
	ARAF	ASNS	0.107753
	ACACA	ASNS	-0.0407708
	ACVRL1	ASNS	0.06454
	ADAR	ASNS	-0.0786287
	AR	ASNS	0.0253687
	ASNS	ASNS	1
	ATM	ASNS	0.199557
	TUBA1B	ASNS	0.13923
	ANXA1	ASNS	-0.170935
	ANXA7	ASNS	-0.253681
	BRAF	ASNS	0.471162
	BRCA2	ASNS	0.145883
	BAD	ASNS	0.0631461
	BAK1	ASNS	0.0689848
	BAP1	ASNS	0.211788
	BAX	ASNS	-0.167023
	BCL2	ASNS	0.122154
	BCL2L1	ASNS	-0.249259
	BID	ASNS	-0.13452
	BCL2L11	ASNS	0.117615
	RAF1	ASNS	-0.215455
	MS4A1	ASNS	-0.148483
	PECAM1	ASNS	-0.237872
	ITGA2	ASNS	0.0284905
	CASP7	ASNS	-0.229173
	CAV1	ASNS	0.0961744
	CLDN7	ASNS	-0.100998
	COL6A1	ASNS	-0.265807
	CCNB1	ASNS	-0.270812
	CCND1	ASNS	-0.146361
	CCNE1	ASNS	-0.137863
	CCNE2	ASNS	-0.181176
	PARK7	ASNS	-0.126698
	DVL3	ASNS	0.0358672
	CDH1	ASNS	-0.0665679
	EGFR	ASNS	-0.195075
	ERCC1	ASNS	-0.413078
	MAPK1	ASNS	-0.29022
	ETS1	ASNS	-0.109101
	FASN	ASNS	-0.00152274
	FN1	ASNS	-0.0314418
	FOXM1	ASNS	0.237144
	G6PD	ASNS	-0.0106348
	GAB2	ASNS	0.127279
	GAPDH	ASNS	-0.308804
	GATA3	ASNS	-0.163963
	HSPA1A	ASNS	-0.250957
	NRG1	ASNS	-0.0822071
	IGFBP2	ASNS	-0.378655
	INPP4B	ASNS	0.230302
	IRS1	ASNS	0.0521837
	MAPK9	ASNS	-0.289866
	MAPK8	ASNS	0.0437573
	XRCC5	ASNS	0.199254
	STK11	ASNS	0.0775842
	LCK	ASNS	-0.046133
	ERRFI1	ASNS	-0.0743451
	MSH2	ASNS	0.0539625
	MSH6	ASNS	-0.137226
	MYH11	ASNS	-0.22035
	MYH9	ASNS	0.237298
	CDH2	ASNS	0.0887811
	NRAS	ASNS	0.0873118
	NDRG1	ASNS	0.0542445
	NFKB1	ASNS	-0.185775
	NF2	ASNS	0.0343002
	NOTCH1	ASNS	-0.103858
	CDH3	ASNS	0.176743
	SERPINE1	ASNS	0.0975023
	PCNA	ASNS	-0.171189
	PDCD4	ASNS	0.0561823
	PIK3CA	ASNS	-0.0219918
	PGR	ASNS	0.201162
	AKT1S1	ASNS	0.0830625
	PRDX1	ASNS	-0.176089
	PREX1	ASNS	-0.0705561
	PTEN	ASNS	-0.337024
	PXN	ASNS	-0.0482343
	RBM15	ASNS	0.0760309
	RAB25	ASNS	0.279052
	RAD50	ASNS	-0.0276775
	RAD51	ASNS	0.0984595
	RPTOR	ASNS	0.129913
	RB1	ASNS	-0.250009
	RPS6	ASNS	-0.261823
	STAT3	ASNS	0.2235
	STAT5A	ASNS	-0.201075
	SHC1	ASNS	0.188601
	SMAD1	ASNS	-0.0477237
	SMAD3	ASNS	-0.11604
	SMAD4	ASNS	0.136113
	SRC	ASNS	-0.299844
	STMN1	ASNS	0.338054
	SYK	ASNS	0.00128708
	WWTR1	ASNS	0.197865
	TFRC	ASNS	-0.283716
	TSC1	ASNS	-0.217657
	TGM2	ASNS	0.0637902
	KDR	ASNS	-0.0818224
	XBP1	ASNS	-0.0423146
	XRCC1	ASNS	0.042952
	CTNNB1	ASNS	0.367576
	JUN	ASNS	0.230596
	KIT	ASNS	-0.113701
	MET	ASNS	-0.295462
	MYC	ASNS	-0.0490802
	BIRC2	ASNS	-0.121183
	EEF2	ASNS	-0.138085
	EEF2K	ASNS	0.0292405
	EIF4E	ASNS	0.101284
	EIF4G1	ASNS	0.466189
	CDKN1A	ASNS	0.06976
	TP53	ASNS	-0.175459
	SQSTM1	ASNS	0.332185
	YWHAE	ATM	-0.193768
	YWHAZ	ATM	-0.189435
	EIF4EBP1	ATM	-0.00449147
	TP53BP1	ATM	-0.0946223
	ARAF	ATM	-0.0179419
	ACACA	ATM	-0.251033
	ACVRL1	ATM	0.0595169
	ADAR	ATM	-0.0946604
	AR	ATM	-0.114453
	ASNS	ATM	0.199557
	ATM	ATM	1
	TUBA1B	ATM	0.116322
	ANXA1	ATM	0.00535399
	ANXA7	ATM	-0.096057
	BRAF	ATM	0.322621
	BRCA2	ATM	0.0260712
	BAD	ATM	-0.00652658
	BAK1	ATM	-0.0798244
	BAP1	ATM	0.0743969
	BAX	ATM	-0.151833
	BCL2	ATM	0.268621
	BCL2L1	ATM	-0.0900925
	BID	ATM	-0.194989
	BCL2L11	ATM	0.0290511
	RAF1	ATM	-0.151382
	MS4A1	ATM	-0.245044
	PECAM1	ATM	-0.00142942
	ITGA2	ATM	-0.153343
	CASP7	ATM	-0.0302119
	CAV1	ATM	-0.00326851
	CLDN7	ATM	-0.156631
	COL6A1	ATM	-0.0657313
	CCNB1	ATM	-0.238209
	CCND1	ATM	-0.265417
	CCNE1	ATM	0.0450774
	CCNE2	ATM	-0.108492
	PARK7	ATM	-0.0042449
	DVL3	ATM	-0.0223259
	CDH1	ATM	-0.00256425
	EGFR	ATM	-0.191274
	ERCC1	ATM	-0.307275
	MAPK1	ATM	-0.271576
	ETS1	ATM	-0.171886
	FASN	ATM	-0.0958641
	FN1	ATM	-0.0986805
	FOXM1	ATM	0.13461
	G6PD	ATM	0.0485369
	GAB2	ATM	0.0759006
	GAPDH	ATM	-0.0934485
	GATA3	ATM	-0.0664276
	HSPA1A	ATM	-0.108818
	NRG1	ATM	-0.0390687
	IGFBP2	ATM	-0.140536
	INPP4B	ATM	0.0664587
	IRS1	ATM	-0.0748437
	MAPK9	ATM	-0.168752
	MAPK8	ATM	-0.0371059
	XRCC5	ATM	-0.0253957
	STK11	ATM	0.0986594
	LCK	ATM	0.15477
	ERRFI1	ATM	-0.106084
	MSH2	ATM	0.190714
	MSH6	ATM	-0.186262
	MYH11	ATM	-0.104931
	MYH9	ATM	0.0517554
	CDH2	ATM	0.0685204
	NRAS	ATM	-0.0259935
	NDRG1	ATM	0.191406
	NFKB1	ATM	0.0437259
	NF2	ATM	0.0990284
	NOTCH1	ATM	-0.135634
	CDH3	ATM	-0.156156
	SERPINE1	ATM	0.0746948
	PCNA	ATM	-0.0779917
	PDCD4	ATM	-0.0236421
	PIK3CA	ATM	-0.0133895
	PGR	ATM	0.166676
	AKT1S1	ATM	0.0501872
	PRDX1	ATM	-0.0640648
	PREX1	ATM	-0.11091
	PTEN	ATM	-0.18498
	PXN	ATM	-0.0888894
	RBM15	ATM	0.168667
	RAB25	ATM	0.123282
	RAD50	ATM	-0.00383773
	RAD51	ATM	0.0552817
	RPTOR	ATM	0.229793
	RB1	ATM	-0.194313
	RPS6	ATM	-0.202728
	STAT3	ATM	0.288256
	STAT5A	ATM	0.00938564
	SHC1	ATM	0.237438
	SMAD1	ATM	-0.0490679
	SMAD3	ATM	0.124928
	SMAD4	ATM	0.064015
	SRC	ATM	-0.0896411
	STMN1	ATM	0.351017
	SYK	ATM	0.00764456
	WWTR1	ATM	0.33729
	TFRC	ATM	-0.154133
	TSC1	ATM	0.00330093
	TGM2	ATM	-0.116342
	KDR	ATM	-0.0477513
	XBP1	ATM	-0.0611881
	XRCC1	ATM	-0.0373432
	CTNNB1	ATM	0.323722
	JUN	ATM	0.16818
	KIT	ATM	-0.00764658
	MET	ATM	-0.187382
	MYC	ATM	0.110122
	BIRC2	ATM	0.0648439
	EEF2	ATM	0.17037
	EEF2K	ATM	0.356321
	EIF4E	ATM	0.169837
	EIF4G1	ATM	0.186903
	CDKN1A	ATM	-0.12618
	TP53	ATM	-0.283821
	SQSTM1	ATM	-0.074735
	YWHAE	TUBA1B	-0.0243088
	YWHAZ	TUBA1B	-0.0595148
	EIF4EBP1	TUBA1B	-0.041758
	TP53BP1	TUBA1B	-0.0185725
	ARAF	TUBA1B	-0.0388162
	ACACA	TUBA1B	0.0565367
	ACVRL1	TUBA1B	-0.0405752
	ADAR	TUBA1B	0.0172374
	AR	TUBA1B	0.539325
	ASNS	TUBA1B	0.13923
	ATM	TUBA1B	0.116322
	TUBA1B	TUBA1B	1
	ANXA1	TUBA1B	-0.112873
	ANXA7	TUBA1B	-0.0732562
	BRAF	TUBA1B	0.0135798
	BRCA2	TUBA1B	0.110454
	BAD	TUBA1B	-0.0816385
	BAK1	TUBA1B	0.229393
	BAP1	TUBA1B	-0.101311
	BAX	TUBA1B	0.10956
	BCL2	TUBA1B	-0.00433163
	BCL2L1	TUBA1B	0.132915
	BID	TUBA1B	-0.043183
	BCL2L11	TUBA1B	0.00312585
	RAF1	TUBA1B	-0.0560483
	MS4A1	TUBA1B	0.0521917
	PECAM1	TUBA1B	-0.0216908
	ITGA2	TUBA1B	-0.0876959
	CASP7	TUBA1B	-0.072634
	CAV1	TUBA1B	0.173679
	CLDN7	TUBA1B	-0.0331051
	COL6A1	TUBA1B	-0.121315
	CCNB1	TUBA1B	-0.153799
	CCND1	TUBA1B	-0.113556
	CCNE1	TUBA1B	-0.036211
	CCNE2	TUBA1B	0.238347
	PARK7	TUBA1B	0.0984113
	DVL3	TUBA1B	0.0096057
	CDH1	TUBA1B	0.315114
	EGFR	TUBA1B	-0.0585275
	ERCC1	TUBA1B	-0.174479
	MAPK1	TUBA1B	-0.10416
	ETS1	TUBA1B	-0.122559
	FASN	TUBA1B	-0.19954
	FN1	TUBA1B	-0.21275
	FOXM1	TUBA1B	0.00949785
	G6PD	TUBA1B	0.0653243
	GAB2	TUBA1B	0.384613
	GAPDH	TUBA1B	0.106195
	GATA3	TUBA1B	-0.0623031
	HSPA1A	TUBA1B	-0.106851
	NRG1	TUBA1B	0.169429
	IGFBP2	TUBA1B	-0.0659084
	INPP4B	TUBA1B	-0.0126716
	IRS1	TUBA1B	-0.127124
	MAPK9	TUBA1B	-0.154795
	MAPK8	TUBA1B	-0.116865
	XRCC5	TUBA1B	-0.0439839
	STK11	TUBA1B	-0.114144
	LCK	TUBA1B	-0.0090288
	ERRFI1	TUBA1B	0.0433585
	MSH2	TUBA1B	0.314889
	MSH6	TUBA1B	0.042886
	MYH11	TUBA1B	-0.190549
	MYH9	TUBA1B	-0.0373975
	CDH2	TUBA1B	0.0292938
	NRAS	TUBA1B	-0.168213
	NDRG1	TUBA1B	-0.0280173
	NFKB1	TUBA1B	-0.00475064
	NF2	TUBA1B	0.166027
	NOTCH1	TUBA1B	-0.172319
	CDH3	TUBA1B	-0.201016
	SERPINE1	TUBA1B	-0.0764705
	PCNA	TUBA1B	-0.287899
	PDCD4	TUBA1B	-0.0804767
	PIK3CA	TUBA1B	-0.226658
	PGR	TUBA1B	-0.0960689
	AKT1S1	TUBA1B	0.10009
	PRDX1	TUBA1B	0.0175431
	PREX1	TUBA1B	-0.0583329
	PTEN	TUBA1B	-0.0985812
	PXN	TUBA1B	-0.356574
	RBM15	TUBA1B	-0.0260448
	RAB25	TUBA1B	-0.0385101
	RAD50	TUBA1B	-0.146436
	RAD51	TUBA1B	0.0765982
	RPTOR	TUBA1B	0.184275
	RB1	TUBA1B	-0.124927
	RPS6	TUBA1B	-0.0671507
	STAT3	TUBA1B	0.535111
	STAT5A	TUBA1B	0.164541
	SHC1	TUBA1B	0.0883093
	SMAD1	TUBA1B	-0.0422129
	SMAD3	TUBA1B	0.0842104
	SMAD4	TUBA1B	-0.138398
	SRC	TUBA1B	-0.14332
	STMN1	TUBA1B	-0.0571428
	SYK	TUBA1B	0.413011
	WWTR1	TUBA1B	0.190481
	TFRC	TUBA1B	-0.0640108
	TSC1	TUBA1B	-0.236578
	TGM2	TUBA1B	-0.0272527
	KDR	TUBA1B	-0.283016
	XBP1	TUBA1B	-0.03881
	XRCC1	TUBA1B	0.330736
	CTNNB1	TUBA1B	0.00144956
	JUN	TUBA1B	0.00339081
	KIT	TUBA1B	0.15353
	MET	TUBA1B	-0.0557199
	MYC	TUBA1B	-0.0703373
	BIRC2	TUBA1B	0.128277
	EEF2	TUBA1B	-0.135052
	EEF2K	TUBA1B	0.115714
	EIF4E	TUBA1B	-0.0375334
	EIF4G1	TUBA1B	0.0495153
	CDKN1A	TUBA1B	-0.199788
	TP53	TUBA1B	-0.111644
	SQSTM1	TUBA1B	-0.0899279
	YWHAE	ANXA1	-0.0299338
	YWHAZ	ANXA1	-0.273234
	EIF4EBP1	ANXA1	-0.0728032
	TP53BP1	ANXA1	-0.204232
	ARAF	ANXA1	-0.210548
	ACACA	ANXA1	-0.246401
	ACVRL1	ANXA1	-0.100933
	ADAR	ANXA1	-0.0810041
	AR	ANXA1	-0.134765
	ASNS	ANXA1	-0.170935
	ATM	ANXA1	0.00535399
	TUBA1B	ANXA1	-0.112873
	ANXA1	ANXA1	1
	ANXA7	ANXA1	-0.081333
	BRAF	ANXA1	-0.125208
	BRCA2	ANXA1	0.0239362
	BAD	ANXA1	-0.0476132
	BAK1	ANXA1	-0.031903
	BAP1	ANXA1	-0.295621
	BAX	ANXA1	0.103487
	BCL2	ANXA1	-0.305225
	BCL2L1	ANXA1	0.260887
	BID	ANXA1	-0.126085
	BCL2L11	ANXA1	-0.0432947
	RAF1	ANXA1	-0.13314
	MS4A1	ANXA1	-0.111311
	PECAM1	ANXA1	0.091012
	ITGA2	ANXA1	0.00232971
	CASP7	ANXA1	0.125778
	CAV1	ANXA1	-0.0695724
	CLDN7	ANXA1	0.0904935
	COL6A1	ANXA1	0.13861
	CCNB1	ANXA1	-0.110609
	CCND1	ANXA1	0.166623
	CCNE1	ANXA1	0.252965
	CCNE2	ANXA1	0.0240894
	PARK7	ANXA1	-0.056786
	DVL3	ANXA1	0.0419373
	CDH1	ANXA1	-0.169306
	EGFR	ANXA1	-0.25794
	ERCC1	ANXA1	0.0847326
	MAPK1	ANXA1	0.177184
	ETS1	ANXA1	-0.0317643
	FASN	ANXA1	0.0324048
	FN1	ANXA1	-0.096267
	FOXM1	ANXA1	-0.00759659
	G6PD	ANXA1	0.182379
	GAB2	ANXA1	-0.0644838
	GAPDH	ANXA1	0.150749
	GATA3	ANXA1	0.222185
	HSPA1A	ANXA1	0.0881346
	NRG1	ANXA1	0.278376
	IGFBP2	ANXA1	0.177888
	INPP4B	ANXA1	-0.0589169
	IRS1	ANXA1	-0.207228
	MAPK9	ANXA1	0.234738
	MAPK8	ANXA1	-0.005576
	XRCC5	ANXA1	-0.23538
	STK11	ANXA1	0.161616
	LCK	ANXA1	0.0065605
	ERRFI1	ANXA1	-0.0402949
	MSH2	ANXA1	-0.15199
	MSH6	ANXA1	0.0717215
	MYH11	ANXA1	0.0925708
	MYH9	ANXA1	-0.137436
	CDH2	ANXA1	0.187417
	NRAS	ANXA1	0.0933287
	NDRG1	ANXA1	-0.193827
	NFKB1	ANXA1	-0.0915938
	NF2	ANXA1	-0.328873
	NOTCH1	ANXA1	-0.00172724
	CDH3	ANXA1	-0.242646
	SERPINE1	ANXA1	0.000660622
	PCNA	ANXA1	0.224306
	PDCD4	ANXA1	0.150714
	PIK3CA	ANXA1	0.183027
	PGR	ANXA1	0.0206659
	AKT1S1	ANXA1	-0.0203836
	PRDX1	ANXA1	-0.0545002
	PREX1	ANXA1	-0.17512
	PTEN	ANXA1	0.00622462
	PXN	ANXA1	0.0945129
	RBM15	ANXA1	-0.11235
	RAB25	ANXA1	-0.133224
	RAD50	ANXA1	-0.186269
	RAD51	ANXA1	-0.348728
	RPTOR	ANXA1	-0.0826244
	RB1	ANXA1	-0.183106
	RPS6	ANXA1	-0.21165
	STAT3	ANXA1	-0.180714
	STAT5A	ANXA1	-0.000802694
	SHC1	ANXA1	-0.00993812
	SMAD1	ANXA1	-0.034391
	SMAD3	ANXA1	-0.115288
	SMAD4	ANXA1	0.0607004
	SRC	ANXA1	-0.0452829
	STMN1	ANXA1	-0.0573305
	SYK	ANXA1	-0.0717226
	WWTR1	ANXA1	-0.0075598
	TFRC	ANXA1	0.268048
	TSC1	ANXA1	0.228824
	TGM2	ANXA1	0.0379069
	KDR	ANXA1	-0.0748408
	XBP1	ANXA1	0.0207618
	XRCC1	ANXA1	-0.0399703
	CTNNB1	ANXA1	-0.162376
	JUN	ANXA1	0.0386492
	KIT	ANXA1	-0.212862
	MET	ANXA1	0.0852848
	MYC	ANXA1	-0.00749071
	BIRC2	ANXA1	0.154852
	EEF2	ANXA1	0.215921
	EEF2K	ANXA1	-0.0805414
	EIF4E	ANXA1	-0.0476261
	EIF4G1	ANXA1	-0.0650374
	CDKN1A	ANXA1	-0.203545
	TP53	ANXA1	0.0642916
	SQSTM1	ANXA1	-0.1215
	YWHAE	ANXA7	0.0293035
	YWHAZ	ANXA7	0.246487
	EIF4EBP1	ANXA7	0.284241
	TP53BP1	ANXA7	0.0357544
	ARAF	ANXA7	0.0532533
	ACACA	ANXA7	0.262666
	ACVRL1	ANXA7	0.0658443
	ADAR	ANXA7	0.161461
	AR	ANXA7	0.0236392
	ASNS	ANXA7	-0.253681
	ATM	ANXA7	-0.096057
	TUBA1B	ANXA7	-0.0732562
	ANXA1	ANXA7	-0.081333
	ANXA7	ANXA7	1
	BRAF	ANXA7	-0.0930318
	BRCA2	ANXA7	-0.18649
	BAD	ANXA7	0.0306371
	BAK1	ANXA7	-0.0662062
	BAP1	ANXA7	-0.0357471
	BAX	ANXA7	0.115028
	BCL2	ANXA7	0.0112844
	BCL2L1	ANXA7	0.102593
	BID	ANXA7	0.233149
	BCL2L11	ANXA7	-0.231737
	RAF1	ANXA7	0.203532
	MS4A1	ANXA7	-0.0229416
	PECAM1	ANXA7	0.14936
	ITGA2	ANXA7	-0.0767755
	CASP7	ANXA7	0.0471201
	CAV1	ANXA7	-0.0942064
	CLDN7	ANXA7	0.199772
	COL6A1	ANXA7	0.169507
	CCNB1	ANXA7	0.294217
	CCND1	ANXA7	-0.0339982
	CCNE1	ANXA7	0.256899
	CCNE2	ANXA7	0.123458
	PARK7	ANXA7	-0.0157447
	DVL3	ANXA7	-0.0809804
	CDH1	ANXA7	0.0271351
	EGFR	ANXA7	0.233418
	ERCC1	ANXA7	0.165796
	MAPK1	ANXA7	0.0571594
	ETS1	ANXA7	0.0099773
	FASN	ANXA7	0.0795904
	FN1	ANXA7	0.0208518
	FOXM1	ANXA7	-0.280858
	G6PD	ANXA7	-0.147449
	GAB2	ANXA7	-0.0673066
	GAPDH	ANXA7	-0.00648076
	GATA3	ANXA7	0.0325078
	HSPA1A	ANXA7	0.0622429
	NRG1	ANXA7	0.292165
	IGFBP2	ANXA7	0.120323
	INPP4B	ANXA7	-0.214135
	IRS1	ANXA7	-0.0106108
	MAPK9	ANXA7	0.178311
	MAPK8	ANXA7	0.0126934
	XRCC5	ANXA7	-0.119376
	STK11	ANXA7	-0.104933
	LCK	ANXA7	0.0237125
	ERRFI1	ANXA7	0.0460666
	MSH2	ANXA7	-0.0522882
	MSH6	ANXA7	0.117694
	MYH11	ANXA7	-0.000801323
	MYH9	ANXA7	-0.0809164
	CDH2	ANXA7	-0.0566518
	NRAS	ANXA7	-0.0951448
	NDRG1	ANXA7	-0.0579786
	NFKB1	ANXA7	0.0981144
	NF2	ANXA7	0.128872
	NOTCH1	ANXA7	0.0778273
	CDH3	ANXA7	-0.00921791
	SERPINE1	ANXA7	-0.190724
	PCNA	ANXA7	0.124966
	PDCD4	ANXA7	-0.230251
	PIK3CA	ANXA7	0.00681984
	PGR	ANXA7	0.0145685
	AKT1S1	ANXA7	-0.0283103
	PRDX1	ANXA7	0.0672867
	PREX1	ANXA7	0.161012
	PTEN	ANXA7	0.297206
	PXN	ANXA7	-0.0298807
	RBM15	ANXA7	-0.00122592
	RAB25	ANXA7	-0.111466
	RAD50	ANXA7	-0.00199386
	RAD51	ANXA7	0.133275
	RPTOR	ANXA7	0.0474708
	RB1	ANXA7	0.206547
	RPS6	ANXA7	0.22231
	STAT3	ANXA7	0.0853988
	STAT5A	ANXA7	0.181247
	SHC1	ANXA7	0.0478256
	SMAD1	ANXA7	-0.0859535
	SMAD3	ANXA7	-0.0688055
	SMAD4	ANXA7	-0.178863
	SRC	ANXA7	0.265495
	STMN1	ANXA7	-0.0668316
	SYK	ANXA7	0.0236197
	WWTR1	ANXA7	-0.147578
	TFRC	ANXA7	0.140618
	TSC1	ANXA7	-0.111738
	TGM2	ANXA7	-0.0977419
	KDR	ANXA7	0.148141
	XBP1	ANXA7	0.00189539
	XRCC1	ANXA7	-0.150779
	CTNNB1	ANXA7	-0.0915743
	JUN	ANXA7	-0.0664176
	KIT	ANXA7	0.165052
	MET	ANXA7	-0.045789
	MYC	ANXA7	0.0067874
	BIRC2	ANXA7	-0.10394
	EEF2	ANXA7	-0.0641965
	EEF2K	ANXA7	0.0228639
	EIF4E	ANXA7	0.0629193
	EIF4G1	ANXA7	-0.186171
	CDKN1A	ANXA7	0.1254
	TP53	ANXA7	0.101558
	SQSTM1	ANXA7	-0.230162
	YWHAE	BRAF	-0.388442
	YWHAZ	BRAF	-0.233612
	EIF4EBP1	BRAF	-0.0452184
	TP53BP1	BRAF	0.105416
	ARAF	BRAF	0.106783
	ACACA	BRAF	-0.0746525
	ACVRL1	BRAF	0.333827
	ADAR	BRAF	-0.112413
	AR	BRAF	-0.223101
	ASNS	BRAF	0.471162
	ATM	BRAF	0.322621
	TUBA1B	BRAF	0.0135798
	ANXA1	BRAF	-0.125208
	ANXA7	BRAF	-0.0930318
	BRAF	BRAF	1
	BRCA2	BRAF	0.211745
	BAD	BRAF	-0.0127309
	BAK1	BRAF	-0.1653
	BAP1	BRAF	0.197941
	BAX	BRAF	-0.270146
	BCL2	BRAF	0.37372
	BCL2L1	BRAF	-0.332642
	BID	BRAF	-0.161551
	BCL2L11	BRAF	0.0899525
	RAF1	BRAF	-0.30208
	MS4A1	BRAF	-0.176448
	PECAM1	BRAF	-0.202365
	ITGA2	BRAF	0.0737672
	CASP7	BRAF	-0.186641
	CAV1	BRAF	-0.0525979
	CLDN7	BRAF	-0.0601959
	COL6A1	BRAF	-0.322051
	CCNB1	BRAF	-0.264456
	CCND1	BRAF	-0.165752
	CCNE1	BRAF	0.0357765
	CCNE2	BRAF	-0.200898
	PARK7	BRAF	-0.209805
	DVL3	BRAF	-0.105544
	CDH1	BRAF	-0.199279
	EGFR	BRAF	-0.257657
	ERCC1	BRAF	-0.415198
	MAPK1	BRAF	-0.188452
	ETS1	BRAF	-0.181487
	FASN	BRAF	0.142931
	FN1	BRAF	0.0521684
	FOXM1	BRAF	0.180201
	G6PD	BRAF	-0.0805044
	GAB2	BRAF	0.0157087
	GAPDH	BRAF	-0.306167
	GATA3	BRAF	-0.328708
	HSPA1A	BRAF	-0.131384
	NRG1	BRAF	-0.048975
	IGFBP2	BRAF	-0.242251
	INPP4B	BRAF	0.199293
	IRS1	BRAF	0.0355031
	MAPK9	BRAF	-0.30574
	MAPK8	BRAF	-0.0311829
	XRCC5	BRAF	0.11146
	STK11	BRAF	0.0128071
	LCK	BRAF	-0.116114
	ERRFI1	BRAF	-0.141619
	MSH2	BRAF	0.0957024
	MSH6	BRAF	-0.185274
	MYH11	BRAF	-0.234775
	MYH9	BRAF	0.174716
	CDH2	BRAF	-0.0554074
	NRAS	BRAF	0.216239
	NDRG1	BRAF	0.0333686
	NFKB1	BRAF	-0.224761
	NF2	BRAF	0.0281637
	NOTCH1	BRAF	0.00871209
	CDH3	BRAF	0.0979056
	SERPINE1	BRAF	0.0117009
	PCNA	BRAF	0.158641
	PDCD4	BRAF	0.096221
	PIK3CA	BRAF	-0.0931841
	PGR	BRAF	0.24701
	AKT1S1	BRAF	0.0959884
	PRDX1	BRAF	-0.153285
	PREX1	BRAF	0.160133
	PTEN	BRAF	-0.2164
	PXN	BRAF	0.049411
	RBM15	BRAF	0.0399953
	RAB25	BRAF	0.220449
	RAD50	BRAF	0.0992563
	RAD51	BRAF	0.0533021
	RPTOR	BRAF	0.262415
	RB1	BRAF	-0.219725
	RPS6	BRAF	-0.208379
	STAT3	BRAF	0.0975729
	STAT5A	BRAF	-0.15059
	SHC1	BRAF	0.499672
	SMAD1	BRAF	-0.167279
	SMAD3	BRAF	-0.0149621
	SMAD4	BRAF	0.0747689
	SRC	BRAF	-0.236362
	STMN1	BRAF	0.650176
	SYK	BRAF	-0.166785
	WWTR1	BRAF	0.473701
	TFRC	BRAF	-0.2542
	TSC1	BRAF	-0.145041
	TGM2	BRAF	0.0539567
	KDR	BRAF	0.226348
	XBP1	BRAF	0.00476503
	XRCC1	BRAF	-0.0467874
	CTNNB1	BRAF	0.566215
	JUN	BRAF	0.00527687
	KIT	BRAF	-0.210791
	MET	BRAF	-0.31951
	MYC	BRAF	-0.139874
	BIRC2	BRAF	-0.0434468
	EEF2	BRAF	-0.0640628
	EEF2K	BRAF	0.124655
	EIF4E	BRAF	-0.000215164
	EIF4G1	BRAF	0.297335
	CDKN1A	BRAF	0.191968
	TP53	BRAF	-0.255824
	SQSTM1	BRAF	0.284215
	YWHAE	BRCA2	-0.094992
	YWHAZ	BRCA2	-0.162583
	EIF4EBP1	BRCA2	-0.0788934
	TP53BP1	BRCA2	0.171218
	ARAF	BRCA2	-0.0741199
	ACACA	BRCA2	-0.0667881
	ACVRL1	BRCA2	0.176956
	ADAR	BRCA2	-0.0151674
	AR	BRCA2	0.0212912
	ASNS	BRCA2	0.145883
	ATM	BRCA2	0.0260712
	TUBA1B	BRCA2	0.110454
	ANXA1	BRCA2	0.0239362
	ANXA7	BRCA2	-0.18649
	BRAF	BRCA2	0.211745
	BRCA2	BRCA2	1
	BAD	BRCA2	-0.205309
	BAK1	BRCA2	0.166987
	BAP1	BRCA2	0.2915
	BAX	BRCA2	-0.0937422
	BCL2	BRCA2	-0.00506548
	BCL2L1	BRCA2	-0.184353
	BID	BRCA2	-0.0843853
	BCL2L11	BRCA2	0.154184
	RAF1	BRCA2	-0.147664
	MS4A1	BRCA2	-0.153647
	PECAM1	BRCA2	-0.0151597
	ITGA2	BRCA2	0.233317
	CASP7	BRCA2	-0.111736
	CAV1	BRCA2	-0.0497178
	CLDN7	BRCA2	-0.197197
	COL6A1	BRCA2	-0.151489
	CCNB1	BRCA2	-0.258491
	CCND1	BRCA2	-0.0427244
	CCNE1	BRCA2	0.0134406
	CCNE2	BRCA2	-0.0474125
	PARK7	BRCA2	0.0591417
	DVL3	BRCA2	0.0211269
	CDH1	BRCA2	0.148616
	EGFR	BRCA2	-0.163517
	ERCC1	BRCA2	-0.13608
	MAPK1	BRCA2	0.0123409
	ETS1	BRCA2	0.0843853
	FASN	BRCA2	-0.013513
	FN1	BRCA2	0.0231569
	FOXM1	BRCA2	0.195046
	G6PD	BRCA2	0.0620825
	GAB2	BRCA2	-0.0325462
	GAPDH	BRCA2	0.0234757
	GATA3	BRCA2	-0.094008
	HSPA1A	BRCA2	-0.291523
	NRG1	BRCA2	-0.0670375
	IGFBP2	BRCA2	-0.148199
	INPP4B	BRCA2	0.0554814
	IRS1	BRCA2	0.004732
	MAPK9	BRCA2	-0.0304706
	MAPK8	BRCA2	0.0177831
	XRCC5	BRCA2	0.141689
	STK11	BRCA2	-0.0121963
	LCK	BRCA2	-0.0540748
	ERRFI1	BRCA2	-0.1447
	MSH2	BRCA2	0.17403
	MSH6	BRCA2	-0.127766
	MYH11	BRCA2	-0.0143147
	MYH9	BRCA2	0.0614196
	CDH2	BRCA2	-0.119482
	NRAS	BRCA2	0.11969
	NDRG1	BRCA2	0.0644354
	NFKB1	BRCA2	0.026472
	NF2	BRCA2	0.0636777
	NOTCH1	BRCA2	-0.0869723
	CDH3	BRCA2	0.0254801
	SERPINE1	BRCA2	-0.0599502
	PCNA	BRCA2	-0.0582683
	PDCD4	BRCA2	0.0274428
	PIK3CA	BRCA2	-0.116503
	PGR	BRCA2	0.188455
	AKT1S1	BRCA2	-0.00192644
	PRDX1	BRCA2	0.0242479
	PREX1	BRCA2	-0.0260241
	PTEN	BRCA2	-0.359244
	PXN	BRCA2	0.0190256
	RBM15	BRCA2	0.00371465
	RAB25	BRCA2	0.252318
	RAD50	BRCA2	-0.0890431
	RAD51	BRCA2	-0.11754
	RPTOR	BRCA2	0.127187
	RB1	BRCA2	-0.198591
	RPS6	BRCA2	-0.166769
	STAT3	BRCA2	0.0731415
	STAT5A	BRCA2	-0.145225
	SHC1	BRCA2	0.0026754
	SMAD1	BRCA2	0.223724
	SMAD3	BRCA2	0.0561073
	SMAD4	BRCA2	-0.0214534
	SRC	BRCA2	-0.161378
	STMN1	BRCA2	0.164127
	SYK	BRCA2	0.0751909
	WWTR1	BRCA2	0.104329
	TFRC	BRCA2	-0.173611
	TSC1	BRCA2	-0.19623
	TGM2	BRCA2	0.104647
	KDR	BRCA2	-0.0197695
	XBP1	BRCA2	-0.204912
	XRCC1	BRCA2	-0.0388354
	CTNNB1	BRCA2	0.097696
	JUN	BRCA2	0.0242075
	KIT	BRCA2	-0.0258598
	MET	BRCA2	-0.182565
	MYC	BRCA2	-0.0104522
	BIRC2	BRCA2	-0.0533928
	EEF2	BRCA2	-0.178226
	EEF2K	BRCA2	0.00244645
	EIF4E	BRCA2	-0.12582
	EIF4G1	BRCA2	-0.0176858
	CDKN1A	BRCA2	-0.159645
	TP53	BRCA2	-0.180082
	SQSTM1	BRCA2	0.152115
	YWHAE	BAD	-0.0897002
	YWHAZ	BAD	0.117481
	EIF4EBP1	BAD	-0.0546797
	TP53BP1	BAD	-0.0767866
	ARAF	BAD	0.0148407
	ACACA	BAD	-0.0118684
	ACVRL1	BAD	-0.0197811
	ADAR	BAD	0.0933107
	AR	BAD	-0.153739
	ASNS	BAD	0.0631461
	ATM	BAD	-0.00652658
	TUBA1B	BAD	-0.0816385
	ANXA1	BAD	-0.0476132
	ANXA7	BAD	0.0306371
	BRAF	BAD	-0.0127309
	BRCA2	BAD	-0.205309
	BAD	BAD	1
	BAK1	BAD	0.0858984
	BAP1	BAD	-0.0414035
	BAX	BAD	-0.0529057
	BCL2	BAD	0.122097
	BCL2L1	BAD	-0.0456672
	BID	BAD	0.0929288
	BCL2L11	BAD	-0.132122
	RAF1	BAD	0.0767248
	MS4A1	BAD	-0.0243106
	PECAM1	BAD	-0.139666
	ITGA2	BAD	0.00897618
	CASP7	BAD	0.0137726
	CAV1	BAD	-0.134629
	CLDN7	BAD	0.0954987
	COL6A1	BAD	0.125828
	CCNB1	BAD	-0.0418696
	CCND1	BAD	-0.0153246
	CCNE1	BAD	-0.0082224
	CCNE2	BAD	-0.138134
	PARK7	BAD	0.119649
	DVL3	BAD	-0.0188662
	CDH1	BAD	-0.0448177
	EGFR	BAD	0.0939545
	ERCC1	BAD	-0.0775772
	MAPK1	BAD	-0.214353
	ETS1	BAD	-0.0915326
	FASN	BAD	0.188548
	FN1	BAD	-0.0735718
	FOXM1	BAD	-0.0240011
	G6PD	BAD	-0.0138567
	GAB2	BAD	0.0539643
	GAPDH	BAD	-0.0637258
	GATA3	BAD	-0.110725
	HSPA1A	BAD	0.0458191
	NRG1	BAD	-0.0105394
	IGFBP2	BAD	-0.00594784
	INPP4B	BAD	0.0368342
	IRS1	BAD	-0.0189247
	MAPK9	BAD	-0.0490599
	MAPK8	BAD	-0.0472361
	XRCC5	BAD	-0.0594363
	STK11	BAD	-0.144182
	LCK	BAD	-0.104181
	ERRFI1	BAD	0.0320043
	MSH2	BAD	-0.0868369
	MSH6	BAD	0.116956
	MYH11	BAD	0.0814951
	MYH9	BAD	0.100059
	CDH2	BAD	0.139833
	NRAS	BAD	-0.106634
	NDRG1	BAD	0.0427397
	NFKB1	BAD	-0.0353559
	NF2	BAD	0.0115381
	NOTCH1	BAD	0.175496
	CDH3	BAD	-0.0200464
	SERPINE1	BAD	-0.0406408
	PCNA	BAD	0.0731475
	PDCD4	BAD	0.104072
	PIK3CA	BAD	-0.000348099
	PGR	BAD	-0.041392
	AKT1S1	BAD	-0.0044342
	PRDX1	BAD	-0.0164081
	PREX1	BAD	0.114473
	PTEN	BAD	0.176044
	PXN	BAD	-0.0224943
	RBM15	BAD	-0.0518847
	RAB25	BAD	-0.0647023
	RAD50	BAD	-0.0342355
	RAD51	BAD	0.181067
	RPTOR	BAD	0.0332392
	RB1	BAD	0.100279
	RPS6	BAD	0.146149
	STAT3	BAD	-0.104102
	STAT5A	BAD	0.0506308
	SHC1	BAD	0.180187
	SMAD1	BAD	-0.097497
	SMAD3	BAD	-0.0286634
	SMAD4	BAD	-0.0800989
	SRC	BAD	0.0914569
	STMN1	BAD	0.0448218
	SYK	BAD	-0.0992491
	WWTR1	BAD	-0.0705594
	TFRC	BAD	0.0797006
	TSC1	BAD	0.0326576
	TGM2	BAD	0.0486709
	KDR	BAD	0.124136
	XBP1	BAD	0.0157915
	XRCC1	BAD	-0.0889318
	CTNNB1	BAD	0.144906
	JUN	BAD	-0.0655503
	KIT	BAD	0.05422
	MET	BAD	-0.0611774
	MYC	BAD	-0.0920749
[truncated: 11,926 more rows]

[truncated: 4 more sheets: Supplementary Figure 4, Supplementary Table 1, Supplementary Table 3, Supplementary Table 4]
